# Supplementary material for: Multi-contrast machine learning improves schistosomiasis diagnostic performance
Source: PLoS Negl Trop Dis. 2025 Aug 4;19(8):e0012879. doi: 10.1371/journal.pntd.0012879 (PMC12334053; doi:10.1371/journal.pntd.0012879)
Supplement: S2 Table — Table with information about Dataset 2 images, including image name, patient number, contrast, and number of annotated eggs on an image-level and patient-level. (CSV) [file pntd.0012879.s007.csv]

imageName	patientNum	frameNum	Contrast	numberEggs	patientEggs
nov2021_001_0_0.jpg	001	0	0	0	1
nov2021_001_0_2.jpg	001	0	2	0	1
nov2021_001_1_0.jpg	001	1	0	1	1
nov2021_001_1_2.jpg	001	1	2	1	1
nov2021_001_2_0.jpg	001	2	0	0	1
nov2021_001_2_2.jpg	001	2	2	0	1
nov2021_002_0_0.jpg	002	0	0	0	0
nov2021_002_0_2.jpg	002	0	2	0	0
nov2021_002_1_0.jpg	002	1	0	0	0
nov2021_002_1_2.jpg	002	1	2	0	0
nov2021_002_2_0.jpg	002	2	0	0	0
nov2021_002_2_2.jpg	002	2	2	0	0
nov2021_003_0_0.jpg	003	0	0	0	0
nov2021_003_0_2.jpg	003	0	2	0	0
nov2021_003_1_0.jpg	003	1	0	0	0
nov2021_003_1_2.jpg	003	1	2	0	0
nov2021_003_2_0.jpg	003	2	0	0	0
nov2021_003_2_2.jpg	003	2	2	0	0
nov2021_004_0_0.jpg	004	0	0	0	2
nov2021_004_0_2.jpg	004	0	2	0	2
nov2021_004_1_0.jpg	004	1	0	2	2
nov2021_004_1_2.jpg	004	1	2	2	2
nov2021_004_2_0.jpg	004	2	0	0	2
nov2021_004_2_2.jpg	004	2	2	0	2
nov2021_005_0_0.jpg	005	0	0	0	0
nov2021_005_0_2.jpg	005	0	2	0	0
nov2021_005_1_0.jpg	005	1	0	0	0
nov2021_005_1_2.jpg	005	1	2	0	0
nov2021_005_2_0.jpg	005	2	0	0	0
nov2021_005_2_2.jpg	005	2	2	0	0
nov2021_006_0_0.jpg	006	0	0	0	0
nov2021_006_0_2.jpg	006	0	2	0	0
nov2021_006_1_0.jpg	006	1	0	0	0
nov2021_006_1_2.jpg	006	1	2	0	0
nov2021_006_2_0.jpg	006	2	0	0	0
nov2021_006_2_2.jpg	006	2	2	0	0
nov2021_007_0_0.jpg	007	0	0	0	0
nov2021_007_0_2.jpg	007	0	2	0	0
nov2021_007_1_0.jpg	007	1	0	0	0
nov2021_007_1_2.jpg	007	1	2	0	0
nov2021_007_2_0.jpg	007	2	0	0	0
nov2021_007_2_2.jpg	007	2	2	0	0
nov2021_008_0_0.jpg	008	0	0	0	0
nov2021_008_0_2.jpg	008	0	2	0	0
nov2021_008_1_0.jpg	008	1	0	0	0
nov2021_008_1_2.jpg	008	1	2	0	0
nov2021_008_2_0.jpg	008	2	0	0	0
nov2021_008_2_2.jpg	008	2	2	0	0
nov2021_009_0_0.jpg	009	0	0	0	0
nov2021_009_0_2.jpg	009	0	2	0	0
nov2021_009_1_0.jpg	009	1	0	0	0
nov2021_009_1_2.jpg	009	1	2	0	0
nov2021_009_2_0.jpg	009	2	0	0	0
nov2021_009_2_2.jpg	009	2	2	0	0
nov2021_010_0_0.jpg	010	0	0	0	0
nov2021_010_0_2.jpg	010	0	2	0	0
nov2021_010_1_0.jpg	010	1	0	0	0
nov2021_010_1_2.jpg	010	1	2	0	0
nov2021_010_2_0.jpg	010	2	0	0	0
nov2021_010_2_2.jpg	010	2	2	0	0
nov2021_011_0_0.jpg	011	0	0	0	0
nov2021_011_0_2.jpg	011	0	2	0	0
nov2021_011_1_0.jpg	011	1	0	0	0
nov2021_011_1_2.jpg	011	1	2	0	0
nov2021_011_2_0.jpg	011	2	0	0	0
nov2021_011_2_2.jpg	011	2	2	0	0
nov2021_012_0_0.jpg	012	0	0	0	0
nov2021_012_0_2.jpg	012	0	2	0	0
nov2021_012_1_0.jpg	012	1	0	0	0
nov2021_012_1_2.jpg	012	1	2	0	0
nov2021_012_2_0.jpg	012	2	0	0	0
nov2021_012_2_2.jpg	012	2	2	0	0
nov2021_013_0_0.jpg	013	0	0	0	0
nov2021_013_0_2.jpg	013	0	2	0	0
nov2021_013_1_0.jpg	013	1	0	0	0
nov2021_013_1_2.jpg	013	1	2	0	0
nov2021_013_2_0.jpg	013	2	0	0	0
nov2021_013_2_2.jpg	013	2	2	0	0
nov2021_014_0_0.jpg	014	0	0	0	0
nov2021_014_0_2.jpg	014	0	2	0	0
nov2021_014_1_0.jpg	014	1	0	0	0
nov2021_014_1_2.jpg	014	1	2	0	0
nov2021_014_2_0.jpg	014	2	0	0	0
nov2021_014_2_2.jpg	014	2	2	0	0
nov2021_015_0_0.jpg	015	0	0	0	0
nov2021_015_0_2.jpg	015	0	2	0	0
nov2021_015_1_0.jpg	015	1	0	0	0
nov2021_015_1_2.jpg	015	1	2	0	0
nov2021_015_2_0.jpg	015	2	0	0	0
nov2021_015_2_2.jpg	015	2	2	0	0
nov2021_016_0_0.jpg	016	0	0	0	0
nov2021_016_0_2.jpg	016	0	2	0	0
nov2021_016_1_0.jpg	016	1	0	0	0
nov2021_016_1_2.jpg	016	1	2	0	0
nov2021_016_2_0.jpg	016	2	0	0	0
nov2021_016_2_2.jpg	016	2	2	0	0
nov2021_017_0_0.jpg	017	0	0	0	0
nov2021_017_0_2.jpg	017	0	2	0	0
nov2021_017_1_0.jpg	017	1	0	0	0
nov2021_017_1_2.jpg	017	1	2	0	0
nov2021_017_2_0.jpg	017	2	0	0	0
nov2021_017_2_2.jpg	017	2	2	0	0
nov2021_018_0_0.jpg	018	0	0	0	0
nov2021_018_0_2.jpg	018	0	2	0	0
nov2021_018_1_0.jpg	018	1	0	0	0
nov2021_018_1_2.jpg	018	1	2	0	0
nov2021_018_2_0.jpg	018	2	0	0	0
nov2021_018_2_2.jpg	018	2	2	0	0
nov2021_019_0_0.jpg	019	0	0	0	0
nov2021_019_0_2.jpg	019	0	2	0	0
nov2021_019_1_0.jpg	019	1	0	0	0
nov2021_019_1_2.jpg	019	1	2	0	0
nov2021_019_2_0.jpg	019	2	0	0	0
nov2021_019_2_2.jpg	019	2	2	0	0
nov2021_020_0_0.jpg	020	0	0	0	0
nov2021_020_0_2.jpg	020	0	2	0	0
nov2021_020_1_0.jpg	020	1	0	0	0
nov2021_020_1_2.jpg	020	1	2	0	0
nov2021_020_2_0.jpg	020	2	0	0	0
nov2021_020_2_2.jpg	020	2	2	0	0
nov2021_021_0_0.jpg	021	0	0	0	0
nov2021_021_0_2.jpg	021	0	2	0	0
nov2021_021_1_0.jpg	021	1	0	0	0
nov2021_021_1_2.jpg	021	1	2	0	0
nov2021_021_2_0.jpg	021	2	0	0	0
nov2021_021_2_2.jpg	021	2	2	0	0
nov2021_022_0_0.jpg	022	0	0	0	0
nov2021_022_0_2.jpg	022	0	2	0	0
nov2021_022_1_0.jpg	022	1	0	0	0
nov2021_022_1_2.jpg	022	1	2	0	0
nov2021_022_2_0.jpg	022	2	0	0	0
nov2021_022_2_2.jpg	022	2	2	0	0
nov2021_023_0_0.jpg	023	0	0	0	0
nov2021_023_0_2.jpg	023	0	2	0	0
nov2021_023_1_0.jpg	023	1	0	0	0
nov2021_023_1_2.jpg	023	1	2	0	0
nov2021_023_2_0.jpg	023	2	0	0	0
nov2021_023_2_2.jpg	023	2	2	0	0
nov2021_024_0_0.jpg	024	0	0	0	0
nov2021_024_0_2.jpg	024	0	2	0	0
nov2021_024_1_0.jpg	024	1	0	0	0
nov2021_024_1_2.jpg	024	1	2	0	0
nov2021_024_2_0.jpg	024	2	0	0	0
nov2021_024_2_2.jpg	024	2	2	0	0
nov2021_025_0_0.jpg	025	0	0	0	6
nov2021_025_0_2.jpg	025	0	2	0	6
nov2021_025_1_0.jpg	025	1	0	4	6
nov2021_025_1_2.jpg	025	1	2	4	6
nov2021_025_2_0.jpg	025	2	0	2	6
nov2021_025_2_2.jpg	025	2	2	2	6
nov2021_026_0_0.jpg	026	0	0	0	0
nov2021_026_0_2.jpg	026	0	2	0	0
nov2021_026_1_0.jpg	026	1	0	0	0
nov2021_026_1_2.jpg	026	1	2	0	0
nov2021_026_2_0.jpg	026	2	0	0	0
nov2021_026_2_2.jpg	026	2	2	0	0
nov2021_027_0_0.jpg	027	0	0	0	0
nov2021_027_0_2.jpg	027	0	2	0	0
nov2021_027_1_0.jpg	027	1	0	0	0
nov2021_027_1_2.jpg	027	1	2	0	0
nov2021_027_2_0.jpg	027	2	0	0	0
nov2021_027_2_2.jpg	027	2	2	0	0
nov2021_028_0_0.jpg	028	0	0	0	6
nov2021_028_0_2.jpg	028	0	2	0	6
nov2021_028_1_0.jpg	028	1	0	4	6
nov2021_028_1_2.jpg	028	1	2	4	6
nov2021_028_2_0.jpg	028	2	0	2	6
nov2021_028_2_2.jpg	028	2	2	2	6
nov2021_029_0_0.jpg	029	0	0	0	1
nov2021_029_0_2.jpg	029	0	2	0	1
nov2021_029_1_0.jpg	029	1	0	1	1
nov2021_029_1_2.jpg	029	1	2	1	1
nov2021_029_2_0.jpg	029	2	0	0	1
nov2021_029_2_2.jpg	029	2	2	0	1
nov2021_030_0_0.jpg	030	0	0	0	0
nov2021_030_0_2.jpg	030	0	2	0	0
nov2021_030_1_0.jpg	030	1	0	0	0
nov2021_030_1_2.jpg	030	1	2	0	0
nov2021_030_2_0.jpg	030	2	0	0	0
nov2021_030_2_2.jpg	030	2	2	0	0
nov2021_031_0_0.jpg	031	0	0	0	6
nov2021_031_0_2.jpg	031	0	2	0	6
nov2021_031_1_0.jpg	031	1	0	3	6
nov2021_031_1_2.jpg	031	1	2	3	6
nov2021_031_2_0.jpg	031	2	0	3	6
nov2021_031_2_2.jpg	031	2	2	3	6
nov2021_032_0_0.jpg	032	0	0	0	15
nov2021_032_0_2.jpg	032	0	2	0	15
nov2021_032_1_0.jpg	032	1	0	6	15
nov2021_032_1_2.jpg	032	1	2	6	15
nov2021_032_2_0.jpg	032	2	0	9	15
nov2021_032_2_2.jpg	032	2	2	9	15
nov2021_033_0_0.jpg	033	0	0	0	1
nov2021_033_0_2.jpg	033	0	2	0	1
nov2021_033_1_0.jpg	033	1	0	1	1
nov2021_033_1_2.jpg	033	1	2	1	1
nov2021_033_2_0.jpg	033	2	0	0	1
nov2021_033_2_2.jpg	033	2	2	0	1
nov2021_034_0_0.jpg	034	0	0	0	0
nov2021_034_0_2.jpg	034	0	2	0	0
nov2021_034_1_0.jpg	034	1	0	0	0
nov2021_034_1_2.jpg	034	1	2	0	0
nov2021_034_2_0.jpg	034	2	0	0	0
nov2021_034_2_2.jpg	034	2	2	0	0
nov2021_035_0_0.jpg	035	0	0	0	0
nov2021_035_0_2.jpg	035	0	2	0	0
nov2021_035_1_0.jpg	035	1	0	0	0
nov2021_035_1_2.jpg	035	1	2	0	0
nov2021_035_2_0.jpg	035	2	0	0	0
nov2021_035_2_2.jpg	035	2	2	0	0
nov2021_036_0_0.jpg	036	0	0	0	0
nov2021_036_0_2.jpg	036	0	2	0	0
nov2021_036_1_0.jpg	036	1	0	0	0
nov2021_036_1_2.jpg	036	1	2	0	0
nov2021_036_2_0.jpg	036	2	0	0	0
nov2021_036_2_2.jpg	036	2	2	0	0
nov2021_037_0_0.jpg	037	0	0	0	0
nov2021_037_0_2.jpg	037	0	2	0	0
nov2021_037_1_0.jpg	037	1	0	0	0
nov2021_037_1_2.jpg	037	1	2	0	0
nov2021_037_2_0.jpg	037	2	0	0	0
nov2021_037_2_2.jpg	037	2	2	0	0
nov2021_038_0_0.jpg	038	0	0	0	0
nov2021_038_0_2.jpg	038	0	2	0	0
nov2021_038_1_0.jpg	038	1	0	0	0
nov2021_038_1_2.jpg	038	1	2	0	0
nov2021_038_2_0.jpg	038	2	0	0	0
nov2021_038_2_2.jpg	038	2	2	0	0
nov2021_039_0_0.jpg	039	0	0	0	0
nov2021_039_0_2.jpg	039	0	2	0	0
nov2021_039_1_0.jpg	039	1	0	0	0
nov2021_039_1_2.jpg	039	1	2	0	0
nov2021_039_2_0.jpg	039	2	0	0	0
nov2021_039_2_2.jpg	039	2	2	0	0
nov2021_040_0_0.jpg	040	0	0	0	0
nov2021_040_0_2.jpg	040	0	2	0	0
nov2021_040_1_0.jpg	040	1	0	0	0
nov2021_040_1_2.jpg	040	1	2	0	0
nov2021_040_2_0.jpg	040	2	0	0	0
nov2021_040_2_2.jpg	040	2	2	0	0
nov2021_041_0_0.jpg	041	0	0	0	0
nov2021_041_0_2.jpg	041	0	2	0	0
nov2021_041_1_0.jpg	041	1	0	0	0
nov2021_041_1_2.jpg	041	1	2	0	0
nov2021_041_2_0.jpg	041	2	0	0	0
nov2021_041_2_2.jpg	041	2	2	0	0
nov2021_042_0_0.jpg	042	0	0	0	0
nov2021_042_0_2.jpg	042	0	2	0	0
nov2021_042_1_0.jpg	042	1	0	0	0
nov2021_042_1_2.jpg	042	1	2	0	0
nov2021_042_2_0.jpg	042	2	0	0	0
nov2021_042_2_2.jpg	042	2	2	0	0
nov2021_043_0_0.jpg	043	0	0	0	0
nov2021_043_0_2.jpg	043	0	2	0	0
nov2021_043_1_0.jpg	043	1	0	0	0
nov2021_043_1_2.jpg	043	1	2	0	0
nov2021_043_2_0.jpg	043	2	0	0	0
nov2021_043_2_2.jpg	043	2	2	0	0
nov2021_044_0_0.jpg	044	0	0	0	1
nov2021_044_0_2.jpg	044	0	2	0	1
nov2021_044_1_0.jpg	044	1	0	0	1
nov2021_044_1_2.jpg	044	1	2	0	1
nov2021_044_2_0.jpg	044	2	0	1	1
nov2021_044_2_2.jpg	044	2	2	1	1
nov2021_045_0_0.jpg	045	0	0	0	0
nov2021_045_0_2.jpg	045	0	2	0	0
nov2021_045_1_0.jpg	045	1	0	0	0
nov2021_045_1_2.jpg	045	1	2	0	0
nov2021_045_2_0.jpg	045	2	0	0	0
nov2021_045_2_2.jpg	045	2	2	0	0
nov2021_046_0_0.jpg	046	0	0	0	0
nov2021_046_0_2.jpg	046	0	2	0	0
nov2021_046_1_0.jpg	046	1	0	0	0
nov2021_046_1_2.jpg	046	1	2	0	0
nov2021_046_2_0.jpg	046	2	0	0	0
nov2021_046_2_2.jpg	046	2	2	0	0
nov2021_047_0_0.jpg	047	0	0	0	0
nov2021_047_0_2.jpg	047	0	2	0	0
nov2021_047_1_0.jpg	047	1	0	0	0
nov2021_047_1_2.jpg	047	1	2	0	0
nov2021_047_2_0.jpg	047	2	0	0	0
nov2021_047_2_2.jpg	047	2	2	0	0
nov2021_048_0_0.jpg	048	0	0	0	0
nov2021_048_0_2.jpg	048	0	2	0	0
nov2021_048_1_0.jpg	048	1	0	0	0
nov2021_048_1_2.jpg	048	1	2	0	0
nov2021_048_2_0.jpg	048	2	0	0	0
nov2021_048_2_2.jpg	048	2	2	0	0
nov2021_049_0_0.jpg	049	0	0	0	4
nov2021_049_0_2.jpg	049	0	2	0	2
nov2021_049_1_0.jpg	049	1	0	2	4
nov2021_049_1_2.jpg	049	1	2	2	2
nov2021_049_2_0.jpg	049	2	0	2	4
nov2021_049_2_2.jpg	049	2	2	0	2
nov2021_050_0_0.jpg	050	0	0	0	14
nov2021_050_0_2.jpg	050	0	2	0	14
nov2021_050_1_0.jpg	050	1	0	12	14
nov2021_050_1_2.jpg	050	1	2	12	14
nov2021_050_2_0.jpg	050	2	0	2	14
nov2021_050_2_2.jpg	050	2	2	2	14
nov2021_051_0_0.jpg	051	0	0	0	0
nov2021_051_0_2.jpg	051	0	2	0	0
nov2021_051_1_0.jpg	051	1	0	0	0
nov2021_051_1_2.jpg	051	1	2	0	0
nov2021_051_2_0.jpg	051	2	0	0	0
nov2021_051_2_2.jpg	051	2	2	0	0
nov2021_052_0_0.jpg	052	0	0	0	0
nov2021_052_0_2.jpg	052	0	2	0	0
nov2021_052_1_0.jpg	052	1	0	0	0
nov2021_052_1_2.jpg	052	1	2	0	0
nov2021_052_2_0.jpg	052	2	0	0	0
nov2021_052_2_2.jpg	052	2	2	0	0
nov2021_053_0_0.jpg	053	0	0	0	0
nov2021_053_0_2.jpg	053	0	2	0	0
nov2021_053_1_0.jpg	053	1	0	0	0
nov2021_053_1_2.jpg	053	1	2	0	0
nov2021_053_2_0.jpg	053	2	0	0	0
nov2021_053_2_2.jpg	053	2	2	0	0
nov2021_054_0_0.jpg	054	0	0	0	0
nov2021_054_0_2.jpg	054	0	2	0	0
nov2021_054_1_0.jpg	054	1	0	0	0
nov2021_054_1_2.jpg	054	1	2	0	0
nov2021_054_2_0.jpg	054	2	0	0	0
nov2021_054_2_2.jpg	054	2	2	0	0
nov2021_055_0_0.jpg	055	0	0	0	0
nov2021_055_0_2.jpg	055	0	2	0	0
nov2021_055_1_0.jpg	055	1	0	0	0
nov2021_055_1_2.jpg	055	1	2	0	0
nov2021_055_2_0.jpg	055	2	0	0	0
nov2021_055_2_2.jpg	055	2	2	0	0
nov2021_056_0_0.jpg	056	0	0	0	0
nov2021_056_0_2.jpg	056	0	2	0	0
nov2021_056_1_0.jpg	056	1	0	0	0
nov2021_056_1_2.jpg	056	1	2	0	0
nov2021_056_2_0.jpg	056	2	0	0	0
nov2021_056_2_2.jpg	056	2	2	0	0
nov2021_057_0_0.jpg	057	0	0	0	1
nov2021_057_0_2.jpg	057	0	2	0	1
nov2021_057_1_0.jpg	057	1	0	0	1
nov2021_057_1_2.jpg	057	1	2	0	1
nov2021_057_2_0.jpg	057	2	0	1	1
nov2021_057_2_2.jpg	057	2	2	1	1
nov2021_058_0_0.jpg	058	0	0	0	0
nov2021_058_0_2.jpg	058	0	2	0	0
nov2021_058_1_0.jpg	058	1	0	0	0
nov2021_058_1_2.jpg	058	1	2	0	0
nov2021_058_2_0.jpg	058	2	0	0	0
nov2021_058_2_2.jpg	058	2	2	0	0
nov2021_059_0_0.jpg	059	0	0	0	0
nov2021_059_0_2.jpg	059	0	2	0	0
nov2021_059_1_0.jpg	059	1	0	0	0
nov2021_059_1_2.jpg	059	1	2	0	0
nov2021_059_2_0.jpg	059	2	0	0	0
nov2021_059_2_2.jpg	059	2	2	0	0
nov2021_060_0_0.jpg	060	0	0	0	0
nov2021_060_0_2.jpg	060	0	2	0	0
nov2021_060_1_0.jpg	060	1	0	0	0
nov2021_060_1_2.jpg	060	1	2	0	0
nov2021_060_2_0.jpg	060	2	0	0	0
nov2021_060_2_2.jpg	060	2	2	0	0
nov2021_061_0_0.jpg	061	0	0	0	0
nov2021_061_0_2.jpg	061	0	2	0	0
nov2021_061_1_0.jpg	061	1	0	0	0
nov2021_061_1_2.jpg	061	1	2	0	0
nov2021_061_2_0.jpg	061	2	0	0	0
nov2021_061_2_2.jpg	061	2	2	0	0
nov2021_062_0_0.jpg	062	0	0	0	0
nov2021_062_0_2.jpg	062	0	2	0	0
nov2021_062_1_0.jpg	062	1	0	0	0
nov2021_062_1_2.jpg	062	1	2	0	0
nov2021_062_2_0.jpg	062	2	0	0	0
nov2021_062_2_2.jpg	062	2	2	0	0
nov2021_063_0_0.jpg	063	0	0	0	0
nov2021_063_0_2.jpg	063	0	2	0	0
nov2021_063_1_0.jpg	063	1	0	0	0
nov2021_063_1_2.jpg	063	1	2	0	0
nov2021_063_2_0.jpg	063	2	0	0	0
nov2021_063_2_2.jpg	063	2	2	0	0
nov2021_064_0_0.jpg	064	0	0	0	0
nov2021_064_0_2.jpg	064	0	2	0	0
nov2021_064_1_0.jpg	064	1	0	0	0
nov2021_064_1_2.jpg	064	1	2	0	0
nov2021_064_2_0.jpg	064	2	0	0	0
nov2021_064_2_2.jpg	064	2	2	0	0
nov2021_065_0_0.jpg	065	0	0	0	0
nov2021_065_0_2.jpg	065	0	2	0	0
nov2021_065_1_0.jpg	065	1	0	0	0
nov2021_065_1_2.jpg	065	1	2	0	0
nov2021_065_2_0.jpg	065	2	0	0	0
nov2021_065_2_2.jpg	065	2	2	0	0
nov2021_066_0_0.jpg	066	0	0	0	0
nov2021_066_0_2.jpg	066	0	2	0	0
nov2021_066_1_0.jpg	066	1	0	0	0
nov2021_066_1_2.jpg	066	1	2	0	0
nov2021_066_2_0.jpg	066	2	0	0	0
nov2021_066_2_2.jpg	066	2	2	0	0
nov2021_067_0_0.jpg	067	0	0	0	0
nov2021_067_0_2.jpg	067	0	2	0	0
nov2021_067_1_0.jpg	067	1	0	0	0
nov2021_067_1_2.jpg	067	1	2	0	0
nov2021_067_2_0.jpg	067	2	0	0	0
nov2021_067_2_2.jpg	067	2	2	0	0
nov2021_068_0_0.jpg	068	0	0	0	0
nov2021_068_0_2.jpg	068	0	2	0	0
nov2021_068_1_0.jpg	068	1	0	0	0
nov2021_068_1_2.jpg	068	1	2	0	0
nov2021_068_2_0.jpg	068	2	0	0	0
nov2021_068_2_2.jpg	068	2	2	0	0
nov2021_069_0_0.jpg	069	0	0	0	0
nov2021_069_0_2.jpg	069	0	2	0	0
nov2021_069_1_0.jpg	069	1	0	0	0
nov2021_069_1_2.jpg	069	1	2	0	0
nov2021_069_2_0.jpg	069	2	0	0	0
nov2021_069_2_2.jpg	069	2	2	0	0
nov2021_070_0_0.jpg	070	0	0	0	0
nov2021_070_0_2.jpg	070	0	2	0	0
nov2021_070_1_0.jpg	070	1	0	0	0
nov2021_070_1_2.jpg	070	1	2	0	0
nov2021_070_2_0.jpg	070	2	0	0	0
nov2021_070_2_2.jpg	070	2	2	0	0
nov2021_071_0_0.jpg	071	0	0	0	0
nov2021_071_0_2.jpg	071	0	2	0	0
nov2021_071_1_0.jpg	071	1	0	0	0
nov2021_071_1_2.jpg	071	1	2	0	0
nov2021_071_2_0.jpg	071	2	0	0	0
nov2021_071_2_2.jpg	071	2	2	0	0
nov2021_072_0_0.jpg	072	0	0	0	0
nov2021_072_0_2.jpg	072	0	2	0	0
nov2021_072_1_0.jpg	072	1	0	0	0
nov2021_072_1_2.jpg	072	1	2	0	0
nov2021_072_2_0.jpg	072	2	0	0	0
nov2021_072_2_2.jpg	072	2	2	0	0
nov2021_073_0_0.jpg	073	0	0	0	0
nov2021_073_0_2.jpg	073	0	2	0	0
nov2021_073_1_0.jpg	073	1	0	0	0
nov2021_073_1_2.jpg	073	1	2	0	0
nov2021_073_2_0.jpg	073	2	0	0	0
nov2021_073_2_2.jpg	073	2	2	0	0
nov2021_074_0_0.jpg	074	0	0	0	0
nov2021_074_0_2.jpg	074	0	2	0	0
nov2021_074_1_0.jpg	074	1	0	0	0
nov2021_074_1_2.jpg	074	1	2	0	0
nov2021_074_2_0.jpg	074	2	0	0	0
nov2021_074_2_2.jpg	074	2	2	0	0
nov2021_075_0_0.jpg	075	0	0	0	21
nov2021_075_0_2.jpg	075	0	2	0	30
nov2021_075_1_0.jpg	075	1	0	15	21
nov2021_075_1_2.jpg	075	1	2	24	30
nov2021_075_2_0.jpg	075	2	0	6	21
nov2021_075_2_2.jpg	075	2	2	6	30
nov2021_076_0_0.jpg	076	0	0	0	0
nov2021_076_0_2.jpg	076	0	2	0	0
nov2021_076_1_0.jpg	076	1	0	0	0
nov2021_076_1_2.jpg	076	1	2	0	0
nov2021_076_2_0.jpg	076	2	0	0	0
nov2021_076_2_2.jpg	076	2	2	0	0
nov2021_077_0_0.jpg	077	0	0	0	0
nov2021_077_0_2.jpg	077	0	2	0	0
nov2021_077_1_0.jpg	077	1	0	0	0
nov2021_077_1_2.jpg	077	1	2	0	0
nov2021_077_2_0.jpg	077	2	0	0	0
nov2021_077_2_2.jpg	077	2	2	0	0
nov2021_078_0_0.jpg	078	0	0	0	0
nov2021_078_0_2.jpg	078	0	2	0	0
nov2021_078_1_0.jpg	078	1	0	0	0
nov2021_078_1_2.jpg	078	1	2	0	0
nov2021_078_2_0.jpg	078	2	0	0	0
nov2021_078_2_2.jpg	078	2	2	0	0
nov2021_079_0_0.jpg	079	0	0	0	0
nov2021_079_0_2.jpg	079	0	2	0	0
nov2021_079_1_0.jpg	079	1	0	0	0
nov2021_079_1_2.jpg	079	1	2	0	0
nov2021_079_2_0.jpg	079	2	0	0	0
nov2021_079_2_2.jpg	079	2	2	0	0
nov2021_080_0_0.jpg	080	0	0	0	0
nov2021_080_0_2.jpg	080	0	2	0	0
nov2021_080_1_0.jpg	080	1	0	0	0
nov2021_080_1_2.jpg	080	1	2	0	0
nov2021_080_2_0.jpg	080	2	0	0	0
nov2021_080_2_2.jpg	080	2	2	0	0
nov2021_081_0_0.jpg	081	0	0	0	0
nov2021_081_0_2.jpg	081	0	2	0	0
nov2021_081_1_0.jpg	081	1	0	0	0
nov2021_081_1_2.jpg	081	1	2	0	0
nov2021_081_2_0.jpg	081	2	0	0	0
nov2021_081_2_2.jpg	081	2	2	0	0
nov2021_082_0_0.jpg	082	0	0	0	0
nov2021_082_0_2.jpg	082	0	2	0	0
nov2021_082_1_0.jpg	082	1	0	0	0
nov2021_082_1_2.jpg	082	1	2	0	0
nov2021_082_2_0.jpg	082	2	0	0	0
nov2021_082_2_2.jpg	082	2	2	0	0
nov2021_083_0_0.jpg	083	0	0	0	0
nov2021_083_0_2.jpg	083	0	2	0	0
nov2021_083_1_0.jpg	083	1	0	0	0
nov2021_083_1_2.jpg	083	1	2	0	0
nov2021_083_2_0.jpg	083	2	0	0	0
nov2021_083_2_2.jpg	083	2	2	0	0
nov2021_084_0_0.jpg	084	0	0	0	0
nov2021_084_0_2.jpg	084	0	2	0	0
nov2021_084_1_0.jpg	084	1	0	0	0
nov2021_084_1_2.jpg	084	1	2	0	0
nov2021_084_2_0.jpg	084	2	0	0	0
nov2021_084_2_2.jpg	084	2	2	0	0
nov2021_085_0_0.jpg	085	0	0	0	7
nov2021_085_0_2.jpg	085	0	2	0	7
nov2021_085_1_0.jpg	085	1	0	7	7
nov2021_085_1_2.jpg	085	1	2	7	7
nov2021_085_2_0.jpg	085	2	0	0	7
nov2021_085_2_2.jpg	085	2	2	0	7
nov2021_086_0_0.jpg	086	0	0	0	0
nov2021_086_0_2.jpg	086	0	2	0	0
nov2021_086_1_0.jpg	086	1	0	0	0
nov2021_086_1_2.jpg	086	1	2	0	0
nov2021_086_2_0.jpg	086	2	0	0	0
nov2021_086_2_2.jpg	086	2	2	0	0
nov2021_087_0_0.jpg	087	0	0	0	0
nov2021_087_0_2.jpg	087	0	2	0	0
nov2021_087_1_0.jpg	087	1	0	0	0
nov2021_087_1_2.jpg	087	1	2	0	0
nov2021_087_2_0.jpg	087	2	0	0	0
nov2021_087_2_2.jpg	087	2	2	0	0
nov2021_088_0_0.jpg	088	0	0	0	0
nov2021_088_0_2.jpg	088	0	2	0	0
nov2021_088_1_0.jpg	088	1	0	0	0
nov2021_088_1_2.jpg	088	1	2	0	0
nov2021_088_2_0.jpg	088	2	0	0	0
nov2021_088_2_2.jpg	088	2	2	0	0
nov2021_089_0_0.jpg	089	0	0	0	0
nov2021_089_0_2.jpg	089	0	2	0	0
nov2021_089_1_0.jpg	089	1	0	0	0
nov2021_089_1_2.jpg	089	1	2	0	0
nov2021_089_2_0.jpg	089	2	0	0	0
nov2021_089_2_2.jpg	089	2	2	0	0
nov2021_090_0_0.jpg	090	0	0	0	0
nov2021_090_0_2.jpg	090	0	2	0	0
nov2021_090_1_0.jpg	090	1	0	0	0
nov2021_090_1_2.jpg	090	1	2	0	0
nov2021_090_2_0.jpg	090	2	0	0	0
nov2021_090_2_2.jpg	090	2	2	0	0
nov2021_091_0_0.jpg	091	0	0	0	0
nov2021_091_0_2.jpg	091	0	2	0	0
nov2021_091_1_0.jpg	091	1	0	0	0
nov2021_091_1_2.jpg	091	1	2	0	0
nov2021_091_2_0.jpg	091	2	0	0	0
nov2021_091_2_2.jpg	091	2	2	0	0
nov2021_092_0_0.jpg	092	0	0	0	0
nov2021_092_0_2.jpg	092	0	2	0	0
nov2021_092_1_0.jpg	092	1	0	0	0
nov2021_092_1_2.jpg	092	1	2	0	0
nov2021_092_2_0.jpg	092	2	0	0	0
nov2021_092_2_2.jpg	092	2	2	0	0
nov2021_093_0_0.jpg	093	0	0	0	0
nov2021_093_0_2.jpg	093	0	2	0	0
nov2021_093_1_0.jpg	093	1	0	0	0
nov2021_093_1_2.jpg	093	1	2	0	0
nov2021_093_2_0.jpg	093	2	0	0	0
nov2021_093_2_2.jpg	093	2	2	0	0
nov2021_094_0_0.jpg	094	0	0	0	0
nov2021_094_0_2.jpg	094	0	2	0	0
nov2021_094_1_0.jpg	094	1	0	0	0
nov2021_094_1_2.jpg	094	1	2	0	0
nov2021_094_2_0.jpg	094	2	0	0	0
nov2021_094_2_2.jpg	094	2	2	0	0
nov2021_095_0_0.jpg	095	0	0	0	0
nov2021_095_0_2.jpg	095	0	2	0	0
nov2021_095_1_0.jpg	095	1	0	0	0
nov2021_095_1_2.jpg	095	1	2	0	0
nov2021_095_2_0.jpg	095	2	0	0	0
nov2021_095_2_2.jpg	095	2	2	0	0
nov2021_096_0_0.jpg	096	0	0	0	0
nov2021_096_0_2.jpg	096	0	2	0	0
nov2021_096_1_0.jpg	096	1	0	0	0
nov2021_096_1_2.jpg	096	1	2	0	0
nov2021_096_2_0.jpg	096	2	0	0	0
nov2021_096_2_2.jpg	096	2	2	0	0
nov2021_097_0_0.jpg	097	0	0	0	0
nov2021_097_0_2.jpg	097	0	2	0	0
nov2021_097_1_0.jpg	097	1	0	0	0
nov2021_097_1_2.jpg	097	1	2	0	0
nov2021_097_2_0.jpg	097	2	0	0	0
nov2021_097_2_2.jpg	097	2	2	0	0
nov2021_098_0_0.jpg	098	0	0	0	0
nov2021_098_0_2.jpg	098	0	2	0	0
nov2021_098_1_0.jpg	098	1	0	0	0
nov2021_098_1_2.jpg	098	1	2	0	0
nov2021_098_2_0.jpg	098	2	0	0	0
nov2021_098_2_2.jpg	098	2	2	0	0
nov2021_099_0_0.jpg	099	0	0	0	0
nov2021_099_0_2.jpg	099	0	2	0	0
nov2021_099_1_0.jpg	099	1	0	0	0
nov2021_099_1_2.jpg	099	1	2	0	0
nov2021_099_2_0.jpg	099	2	0	0	0
nov2021_099_2_2.jpg	099	2	2	0	0
nov2021_100_0_0.jpg	100	0	0	0	0
nov2021_100_0_2.jpg	100	0	2	0	0
nov2021_100_1_0.jpg	100	1	0	0	0
nov2021_100_1_2.jpg	100	1	2	0	0
nov2021_100_2_0.jpg	100	2	0	0	0
nov2021_100_2_2.jpg	100	2	2	0	0
nov2021_101_0_0.jpg	101	0	0	0	0
nov2021_101_0_2.jpg	101	0	2	0	0
nov2021_101_1_0.jpg	101	1	0	0	0
nov2021_101_1_2.jpg	101	1	2	0	0
nov2021_101_2_0.jpg	101	2	0	0	0
nov2021_101_2_2.jpg	101	2	2	0	0
nov2021_102_0_0.jpg	102	0	0	0	0
nov2021_102_0_2.jpg	102	0	2	0	0
nov2021_102_1_0.jpg	102	1	0	0	0
nov2021_102_1_2.jpg	102	1	2	0	0
nov2021_102_2_0.jpg	102	2	0	0	0
nov2021_102_2_2.jpg	102	2	2	0	0
nov2021_103_0_0.jpg	103	0	0	0	0
nov2021_103_0_2.jpg	103	0	2	0	0
nov2021_103_1_0.jpg	103	1	0	0	0
nov2021_103_1_2.jpg	103	1	2	0	0
nov2021_103_2_0.jpg	103	2	0	0	0
nov2021_103_2_2.jpg	103	2	2	0	0
nov2021_104_0_0.jpg	104	0	0	0	0
nov2021_104_0_2.jpg	104	0	2	0	0
nov2021_104_1_0.jpg	104	1	0	0	0
nov2021_104_1_2.jpg	104	1	2	0	0
nov2021_104_2_0.jpg	104	2	0	0	0
nov2021_104_2_2.jpg	104	2	2	0	0
nov2021_105_0_0.jpg	105	0	0	0	0
nov2021_105_0_2.jpg	105	0	2	0	0
nov2021_105_1_0.jpg	105	1	0	0	0
nov2021_105_1_2.jpg	105	1	2	0	0
nov2021_105_2_0.jpg	105	2	0	0	0
nov2021_105_2_2.jpg	105	2	2	0	0
nov2021_106_0_0.jpg	106	0	0	0	1
nov2021_106_0_2.jpg	106	0	2	0	1
nov2021_106_1_0.jpg	106	1	0	0	1
nov2021_106_1_2.jpg	106	1	2	0	1
nov2021_106_2_0.jpg	106	2	0	1	1
nov2021_106_2_2.jpg	106	2	2	1	1
nov2021_107_0_0.jpg	107	0	0	0	0
nov2021_107_0_2.jpg	107	0	2	0	0
nov2021_107_1_0.jpg	107	1	0	0	0
nov2021_107_1_2.jpg	107	1	2	0	0
nov2021_107_2_0.jpg	107	2	0	0	0
nov2021_107_2_2.jpg	107	2	2	0	0
nov2021_108_0_0.jpg	108	0	0	0	0
nov2021_108_0_2.jpg	108	0	2	0	0
nov2021_108_1_0.jpg	108	1	0	0	0
nov2021_108_1_2.jpg	108	1	2	0	0
nov2021_108_2_0.jpg	108	2	0	0	0
nov2021_108_2_2.jpg	108	2	2	0	0
nov2021_109_0_0.jpg	109	0	0	0	0
nov2021_109_0_2.jpg	109	0	2	0	0
nov2021_109_1_0.jpg	109	1	0	0	0
nov2021_109_1_2.jpg	109	1	2	0	0
nov2021_109_2_0.jpg	109	2	0	0	0
nov2021_109_2_2.jpg	109	2	2	0	0
nov2021_110_0_0.jpg	110	0	0	0	0
nov2021_110_0_2.jpg	110	0	2	0	0
nov2021_110_1_0.jpg	110	1	0	0	0
nov2021_110_1_2.jpg	110	1	2	0	0
nov2021_110_2_0.jpg	110	2	0	0	0
nov2021_110_2_2.jpg	110	2	2	0	0
nov2021_111_0_0.jpg	111	0	0	0	0
nov2021_111_0_2.jpg	111	0	2	0	0
nov2021_111_1_0.jpg	111	1	0	0	0
nov2021_111_1_2.jpg	111	1	2	0	0
nov2021_111_2_0.jpg	111	2	0	0	0
nov2021_111_2_2.jpg	111	2	2	0	0
nov2021_112_0_0.jpg	112	0	0	0	0
nov2021_112_0_2.jpg	112	0	2	0	0
nov2021_112_1_0.jpg	112	1	0	0	0
nov2021_112_1_2.jpg	112	1	2	0	0
nov2021_112_2_0.jpg	112	2	0	0	0
nov2021_112_2_2.jpg	112	2	2	0	0
nov2021_113_0_0.jpg	113	0	0	0	0
nov2021_113_0_2.jpg	113	0	2	0	0
nov2021_113_1_0.jpg	113	1	0	0	0
nov2021_113_1_2.jpg	113	1	2	0	0
nov2021_113_2_0.jpg	113	2	0	0	0
nov2021_113_2_2.jpg	113	2	2	0	0
nov2021_114_0_0.jpg	114	0	0	0	20
nov2021_114_0_2.jpg	114	0	2	0	23
nov2021_114_1_0.jpg	114	1	0	16	20
nov2021_114_1_2.jpg	114	1	2	16	23
nov2021_114_2_0.jpg	114	2	0	4	20
nov2021_114_2_2.jpg	114	2	2	7	23
nov2021_115_0_0.jpg	115	0	0	0	0
nov2021_115_0_2.jpg	115	0	2	0	0
nov2021_115_1_0.jpg	115	1	0	0	0
nov2021_115_1_2.jpg	115	1	2	0	0
nov2021_115_2_0.jpg	115	2	0	0	0
nov2021_115_2_2.jpg	115	2	2	0	0
nov2021_116_0_0.jpg	116	0	0	0	0
nov2021_116_0_2.jpg	116	0	2	0	0
nov2021_116_1_0.jpg	116	1	0	0	0
nov2021_116_1_2.jpg	116	1	2	0	0
nov2021_116_2_0.jpg	116	2	0	0	0
nov2021_116_2_2.jpg	116	2	2	0	0
nov2021_117_0_0.jpg	117	0	0	0	2
nov2021_117_0_2.jpg	117	0	2	0	2
nov2021_117_1_0.jpg	117	1	0	2	2
nov2021_117_1_2.jpg	117	1	2	2	2
nov2021_117_2_0.jpg	117	2	0	0	2
nov2021_117_2_2.jpg	117	2	2	0	2
nov2021_118_0_0.jpg	118	0	0	0	0
nov2021_118_0_2.jpg	118	0	2	0	0
nov2021_118_1_0.jpg	118	1	0	0	0
nov2021_118_1_2.jpg	118	1	2	0	0
nov2021_118_2_0.jpg	118	2	0	0	0
nov2021_118_2_2.jpg	118	2	2	0	0
nov2021_119_0_0.jpg	119	0	0	0	0
nov2021_119_0_2.jpg	119	0	2	0	0
nov2021_119_1_0.jpg	119	1	0	0	0
nov2021_119_1_2.jpg	119	1	2	0	0
nov2021_119_2_0.jpg	119	2	0	0	0
nov2021_119_2_2.jpg	119	2	2	0	0
nov2021_120_0_0.jpg	120	0	0	0	0
nov2021_120_0_2.jpg	120	0	2	0	0
nov2021_120_1_0.jpg	120	1	0	0	0
nov2021_120_1_2.jpg	120	1	2	0	0
nov2021_120_2_0.jpg	120	2	0	0	0
nov2021_120_2_2.jpg	120	2	2	0	0
nov2021_121_0_0.jpg	121	0	0	0	0
nov2021_121_0_2.jpg	121	0	2	0	0
nov2021_121_1_0.jpg	121	1	0	0	0
nov2021_121_1_2.jpg	121	1	2	0	0
nov2021_121_2_0.jpg	121	2	0	0	0
nov2021_121_2_2.jpg	121	2	2	0	0
nov2021_122_0_0.jpg	122	0	0	0	0
nov2021_122_0_2.jpg	122	0	2	0	0
nov2021_122_1_0.jpg	122	1	0	0	0
nov2021_122_1_2.jpg	122	1	2	0	0
nov2021_122_2_0.jpg	122	2	0	0	0
nov2021_122_2_2.jpg	122	2	2	0	0
nov2021_123_0_0.jpg	123	0	0	0	11
nov2021_123_0_2.jpg	123	0	2	0	12
nov2021_123_1_0.jpg	123	1	0	7	11
nov2021_123_1_2.jpg	123	1	2	8	12
nov2021_123_2_0.jpg	123	2	0	4	11
nov2021_123_2_2.jpg	123	2	2	4	12
nov2021_124_0_0.jpg	124	0	0	0	0
nov2021_124_0_2.jpg	124	0	2	0	0
nov2021_124_1_0.jpg	124	1	0	0	0
nov2021_124_1_2.jpg	124	1	2	0	0
nov2021_124_2_0.jpg	124	2	0	0	0
nov2021_124_2_2.jpg	124	2	2	0	0
nov2021_125_0_0.jpg	125	0	0	0	0
nov2021_125_0_2.jpg	125	0	2	0	0
nov2021_125_1_0.jpg	125	1	0	0	0
nov2021_125_1_2.jpg	125	1	2	0	0
nov2021_125_2_0.jpg	125	2	0	0	0
nov2021_125_2_2.jpg	125	2	2	0	0
nov2021_126_0_0.jpg	126	0	0	0	0
nov2021_126_0_2.jpg	126	0	2	0	0
nov2021_126_1_0.jpg	126	1	0	0	0
nov2021_126_1_2.jpg	126	1	2	0	0
nov2021_126_2_0.jpg	126	2	0	0	0
nov2021_126_2_2.jpg	126	2	2	0	0
nov2021_127_0_0.jpg	127	0	0	0	0
nov2021_127_0_2.jpg	127	0	2	0	0
nov2021_127_1_0.jpg	127	1	0	0	0
nov2021_127_1_2.jpg	127	1	2	0	0
nov2021_127_2_0.jpg	127	2	0	0	0
nov2021_127_2_2.jpg	127	2	2	0	0
nov2021_128_0_0.jpg	128	0	0	0	0
nov2021_128_0_2.jpg	128	0	2	0	0
nov2021_128_1_0.jpg	128	1	0	0	0
nov2021_128_1_2.jpg	128	1	2	0	0
nov2021_128_2_0.jpg	128	2	0	0	0
nov2021_128_2_2.jpg	128	2	2	0	0
nov2021_129_0_0.jpg	129	0	0	0	4
nov2021_129_0_2.jpg	129	0	2	0	4
nov2021_129_1_0.jpg	129	1	0	3	4
nov2021_129_1_2.jpg	129	1	2	3	4
nov2021_129_2_0.jpg	129	2	0	1	4
nov2021_129_2_2.jpg	129	2	2	1	4
nov2021_130_0_0.jpg	130	0	0	0	0
nov2021_130_0_2.jpg	130	0	2	0	0
nov2021_130_1_0.jpg	130	1	0	0	0
nov2021_130_1_2.jpg	130	1	2	0	0
nov2021_130_2_0.jpg	130	2	0	0	0
nov2021_130_2_2.jpg	130	2	2	0	0
nov2021_131_0_0.jpg	131	0	0	0	0
nov2021_131_0_2.jpg	131	0	2	0	0
nov2021_131_1_0.jpg	131	1	0	0	0
nov2021_131_1_2.jpg	131	1	2	0	0
nov2021_131_2_0.jpg	131	2	0	0	0
nov2021_131_2_2.jpg	131	2	2	0	0
nov2021_132_0_0.jpg	132	0	0	0	0
nov2021_132_0_2.jpg	132	0	2	0	0
nov2021_132_1_0.jpg	132	1	0	0	0
nov2021_132_1_2.jpg	132	1	2	0	0
nov2021_132_2_0.jpg	132	2	0	0	0
nov2021_132_2_2.jpg	132	2	2	0	0
nov2021_133_0_0.jpg	133	0	0	0	0
nov2021_133_0_2.jpg	133	0	2	0	0
nov2021_133_1_0.jpg	133	1	0	0	0
nov2021_133_1_2.jpg	133	1	2	0	0
nov2021_133_2_0.jpg	133	2	0	0	0
nov2021_133_2_2.jpg	133	2	2	0	0
nov2021_134_0_0.jpg	134	0	0	0	0
nov2021_134_0_2.jpg	134	0	2	0	0
nov2021_134_1_0.jpg	134	1	0	0	0
nov2021_134_1_2.jpg	134	1	2	0	0
nov2021_134_2_0.jpg	134	2	0	0	0
nov2021_134_2_2.jpg	134	2	2	0	0
nov2021_135_0_0.jpg	135	0	0	0	0
nov2021_135_0_2.jpg	135	0	2	0	0
nov2021_135_1_0.jpg	135	1	0	0	0
nov2021_135_1_2.jpg	135	1	2	0	0
nov2021_135_2_0.jpg	135	2	0	0	0
nov2021_135_2_2.jpg	135	2	2	0	0
nov2021_136_0_0.jpg	136	0	0	0	0
nov2021_136_0_2.jpg	136	0	2	0	0
nov2021_136_1_0.jpg	136	1	0	0	0
nov2021_136_1_2.jpg	136	1	2	0	0
nov2021_136_2_0.jpg	136	2	0	0	0
nov2021_136_2_2.jpg	136	2	2	0	0
nov2021_137_0_0.jpg	137	0	0	0	0
nov2021_137_0_2.jpg	137	0	2	0	0
nov2021_137_1_0.jpg	137	1	0	0	0
nov2021_137_1_2.jpg	137	1	2	0	0
nov2021_137_2_0.jpg	137	2	0	0	0
nov2021_137_2_2.jpg	137	2	2	0	0
nov2021_138_0_0.jpg	138	0	0	0	0
nov2021_138_0_2.jpg	138	0	2	0	0
nov2021_138_1_0.jpg	138	1	0	0	0
nov2021_138_1_2.jpg	138	1	2	0	0
nov2021_138_2_0.jpg	138	2	0	0	0
nov2021_138_2_2.jpg	138	2	2	0	0
nov2021_139_0_0.jpg	139	0	0	0	0
nov2021_139_0_2.jpg	139	0	2	0	0
nov2021_139_1_0.jpg	139	1	0	0	0
nov2021_139_1_2.jpg	139	1	2	0	0
nov2021_139_2_0.jpg	139	2	0	0	0
nov2021_139_2_2.jpg	139	2	2	0	0
nov2021_140_0_0.jpg	140	0	0	0	0
nov2021_140_0_2.jpg	140	0	2	0	0
nov2021_140_1_0.jpg	140	1	0	0	0
nov2021_140_1_2.jpg	140	1	2	0	0
nov2021_140_2_0.jpg	140	2	0	0	0
nov2021_140_2_2.jpg	140	2	2	0	0
nov2021_141_0_0.jpg	141	0	0	0	0
nov2021_141_0_2.jpg	141	0	2	0	0
nov2021_141_1_0.jpg	141	1	0	0	0
nov2021_141_1_2.jpg	141	1	2	0	0
nov2021_141_2_0.jpg	141	2	0	0	0
nov2021_141_2_2.jpg	141	2	2	0	0
nov2021_142_0_0.jpg	142	0	0	0	0
nov2021_142_0_2.jpg	142	0	2	0	0
nov2021_142_1_0.jpg	142	1	0	0	0
nov2021_142_1_2.jpg	142	1	2	0	0
nov2021_142_2_0.jpg	142	2	0	0	0
nov2021_142_2_2.jpg	142	2	2	0	0
nov2021_143_0_0.jpg	143	0	0	0	0
nov2021_143_0_2.jpg	143	0	2	0	0
nov2021_143_1_0.jpg	143	1	0	0	0
nov2021_143_1_2.jpg	143	1	2	0	0
nov2021_143_2_0.jpg	143	2	0	0	0
nov2021_143_2_2.jpg	143	2	2	0	0
nov2021_144_0_0.jpg	144	0	0	0	0
nov2021_144_0_2.jpg	144	0	2	0	0
nov2021_144_1_0.jpg	144	1	0	0	0
nov2021_144_1_2.jpg	144	1	2	0	0
nov2021_144_2_0.jpg	144	2	0	0	0
nov2021_144_2_2.jpg	144	2	2	0	0
nov2021_145_0_0.jpg	145	0	0	0	0
nov2021_145_0_2.jpg	145	0	2	0	0
nov2021_145_1_0.jpg	145	1	0	0	0
nov2021_145_1_2.jpg	145	1	2	0	0
nov2021_145_2_0.jpg	145	2	0	0	0
nov2021_145_2_2.jpg	145	2	2	0	0
nov2021_146_0_0.jpg	146	0	0	0	0
nov2021_146_0_2.jpg	146	0	2	0	0
nov2021_146_1_0.jpg	146	1	0	0	0
nov2021_146_1_2.jpg	146	1	2	0	0
nov2021_146_2_0.jpg	146	2	0	0	0
nov2021_146_2_2.jpg	146	2	2	0	0
nov2021_147_0_0.jpg	147	0	0	0	0
nov2021_147_0_2.jpg	147	0	2	0	0
nov2021_147_1_0.jpg	147	1	0	0	0
nov2021_147_1_2.jpg	147	1	2	0	0
nov2021_147_2_0.jpg	147	2	0	0	0
nov2021_147_2_2.jpg	147	2	2	0	0
nov2021_148_0_0.jpg	148	0	0	0	0
nov2021_148_0_2.jpg	148	0	2	0	0
nov2021_148_1_0.jpg	148	1	0	0	0
nov2021_148_1_2.jpg	148	1	2	0	0
nov2021_148_2_0.jpg	148	2	0	0	0
nov2021_148_2_2.jpg	148	2	2	0	0
nov2021_149_0_0.jpg	149	0	0	6	20
nov2021_149_0_2.jpg	149	0	2	5	19
nov2021_149_1_0.jpg	149	1	0	12	20
nov2021_149_1_2.jpg	149	1	2	12	19
nov2021_149_2_0.jpg	149	2	0	2	20
nov2021_149_2_2.jpg	149	2	2	2	19
nov2021_150_0_0.jpg	150	0	0	0	0
nov2021_150_0_2.jpg	150	0	2	0	0
nov2021_150_1_0.jpg	150	1	0	0	0
nov2021_150_1_2.jpg	150	1	2	0	0
nov2021_150_2_0.jpg	150	2	0	0	0
nov2021_150_2_2.jpg	150	2	2	0	0
nov2021_151_0_0.jpg	151	0	0	0	0
nov2021_151_0_2.jpg	151	0	2	0	0
nov2021_151_1_0.jpg	151	1	0	0	0
nov2021_151_1_2.jpg	151	1	2	0	0
nov2021_151_2_0.jpg	151	2	0	0	0
nov2021_151_2_2.jpg	151	2	2	0	0
nov2021_152_0_0.jpg	152	0	0	0	1
nov2021_152_0_2.jpg	152	0	2	0	1
nov2021_152_1_0.jpg	152	1	0	1	1
nov2021_152_1_2.jpg	152	1	2	1	1
nov2021_152_2_0.jpg	152	2	0	0	1
nov2021_152_2_2.jpg	152	2	2	0	1
nov2021_153_0_0.jpg	153	0	0	0	11
nov2021_153_0_2.jpg	153	0	2	0	11
nov2021_153_1_0.jpg	153	1	0	4	11
nov2021_153_1_2.jpg	153	1	2	4	11
nov2021_153_2_0.jpg	153	2	0	7	11
nov2021_153_2_2.jpg	153	2	2	7	11
nov2021_154_0_0.jpg	154	0	0	0	0
nov2021_154_0_2.jpg	154	0	2	0	0
nov2021_154_1_0.jpg	154	1	0	0	0
nov2021_154_1_2.jpg	154	1	2	0	0
nov2021_154_2_0.jpg	154	2	0	0	0
nov2021_154_2_2.jpg	154	2	2	0	0
nov2021_155_0_0.jpg	155	0	0	0	0
nov2021_155_0_2.jpg	155	0	2	0	0
nov2021_155_1_0.jpg	155	1	0	0	0
nov2021_155_1_2.jpg	155	1	2	0	0
nov2021_155_2_0.jpg	155	2	0	0	0
nov2021_155_2_2.jpg	155	2	2	0	0
nov2021_156_0_0.jpg	156	0	0	0	0
nov2021_156_0_2.jpg	156	0	2	0	0
nov2021_156_1_0.jpg	156	1	0	0	0
nov2021_156_1_2.jpg	156	1	2	0	0
nov2021_156_2_0.jpg	156	2	0	0	0
nov2021_156_2_2.jpg	156	2	2	0	0
nov2021_157_0_0.jpg	157	0	0	0	0
nov2021_157_0_2.jpg	157	0	2	0	0
nov2021_157_1_0.jpg	157	1	0	0	0
nov2021_157_1_2.jpg	157	1	2	0	0
nov2021_157_2_0.jpg	157	2	0	0	0
nov2021_157_2_2.jpg	157	2	2	0	0
nov2021_158_0_0.jpg	158	0	0	12	54
nov2021_158_0_2.jpg	158	0	2	13	55
nov2021_158_1_0.jpg	158	1	0	41	54
nov2021_158_1_2.jpg	158	1	2	41	55
nov2021_158_2_0.jpg	158	2	0	1	54
nov2021_158_2_2.jpg	158	2	2	1	55
nov2021_159_0_0.jpg	159	0	0	0	1
nov2021_159_0_2.jpg	159	0	2	0	1
nov2021_159_1_0.jpg	159	1	0	1	1
nov2021_159_1_2.jpg	159	1	2	1	1
nov2021_159_2_0.jpg	159	2	0	0	1
nov2021_159_2_2.jpg	159	2	2	0	1
nov2021_160_0_0.jpg	160	0	0	0	0
nov2021_160_0_2.jpg	160	0	2	0	0
nov2021_160_1_0.jpg	160	1	0	0	0
nov2021_160_1_2.jpg	160	1	2	0	0
nov2021_160_2_0.jpg	160	2	0	0	0
nov2021_160_2_2.jpg	160	2	2	0	0
nov2021_161_0_0.jpg	161	0	0	0	0
nov2021_161_0_2.jpg	161	0	2	0	0
nov2021_161_1_0.jpg	161	1	0	0	0
nov2021_161_1_2.jpg	161	1	2	0	0
nov2021_161_2_0.jpg	161	2	0	0	0
nov2021_161_2_2.jpg	161	2	2	0	0
nov2021_162_0_0.jpg	162	0	0	0	0
nov2021_162_0_2.jpg	162	0	2	0	0
nov2021_162_1_0.jpg	162	1	0	0	0
nov2021_162_1_2.jpg	162	1	2	0	0
nov2021_162_2_0.jpg	162	2	0	0	0
nov2021_162_2_2.jpg	162	2	2	0	0
nov2021_163_0_0.jpg	163	0	0	0	0
nov2021_163_0_2.jpg	163	0	2	0	0
nov2021_163_1_0.jpg	163	1	0	0	0
nov2021_163_1_2.jpg	163	1	2	0	0
nov2021_163_2_0.jpg	163	2	0	0	0
nov2021_163_2_2.jpg	163	2	2	0	0
nov2021_164_0_0.jpg	164	0	0	0	0
nov2021_164_0_2.jpg	164	0	2	0	0
nov2021_164_1_0.jpg	164	1	0	0	0
nov2021_164_1_2.jpg	164	1	2	0	0
nov2021_164_2_0.jpg	164	2	0	0	0
nov2021_164_2_2.jpg	164	2	2	0	0
nov2021_165_0_0.jpg	165	0	0	0	0
nov2021_165_0_2.jpg	165	0	2	0	0
nov2021_165_1_0.jpg	165	1	0	0	0
nov2021_165_1_2.jpg	165	1	2	0	0
nov2021_165_2_0.jpg	165	2	0	0	0
nov2021_165_2_2.jpg	165	2	2	0	0
nov2021_166_0_0.jpg	166	0	0	0	0
nov2021_166_0_2.jpg	166	0	2	0	0
nov2021_166_1_0.jpg	166	1	0	0	0
nov2021_166_1_2.jpg	166	1	2	0	0
nov2021_166_2_0.jpg	166	2	0	0	0
nov2021_166_2_2.jpg	166	2	2	0	0
nov2021_167_0_0.jpg	167	0	0	0	0
nov2021_167_0_2.jpg	167	0	2	0	0
nov2021_167_1_0.jpg	167	1	0	0	0
nov2021_167_1_2.jpg	167	1	2	0	0
nov2021_167_2_0.jpg	167	2	0	0	0
nov2021_167_2_2.jpg	167	2	2	0	0
nov2021_168_0_0.jpg	168	0	0	0	0
nov2021_168_0_2.jpg	168	0	2	0	0
nov2021_168_1_0.jpg	168	1	0	0	0
nov2021_168_1_2.jpg	168	1	2	0	0
nov2021_168_2_0.jpg	168	2	0	0	0
nov2021_168_2_2.jpg	168	2	2	0	0
nov2021_169_0_0.jpg	169	0	0	0	0
nov2021_169_0_2.jpg	169	0	2	0	0
nov2021_169_1_0.jpg	169	1	0	0	0
nov2021_169_1_2.jpg	169	1	2	0	0
nov2021_169_2_0.jpg	169	2	0	0	0
nov2021_169_2_2.jpg	169	2	2	0	0
nov2021_170_0_0.jpg	170	0	0	0	0
nov2021_170_0_2.jpg	170	0	2	0	0
nov2021_170_1_0.jpg	170	1	0	0	0
nov2021_170_1_2.jpg	170	1	2	0	0
nov2021_170_2_0.jpg	170	2	0	0	0
nov2021_170_2_2.jpg	170	2	2	0	0
nov2021_171_0_0.jpg	171	0	0	0	0
nov2021_171_0_2.jpg	171	0	2	0	0
nov2021_171_1_0.jpg	171	1	0	0	0
nov2021_171_1_2.jpg	171	1	2	0	0
nov2021_171_2_0.jpg	171	2	0	0	0
nov2021_171_2_2.jpg	171	2	2	0	0
nov2021_172_0_0.jpg	172	0	0	0	0
nov2021_172_0_2.jpg	172	0	2	0	0
nov2021_172_1_0.jpg	172	1	0	0	0
nov2021_172_1_2.jpg	172	1	2	0	0
nov2021_172_2_0.jpg	172	2	0	0	0
nov2021_172_2_2.jpg	172	2	2	0	0
nov2021_173_0_0.jpg	173	0	0	0	0
nov2021_173_0_2.jpg	173	0	2	0	0
nov2021_173_1_0.jpg	173	1	0	0	0
nov2021_173_1_2.jpg	173	1	2	0	0
nov2021_173_2_0.jpg	173	2	0	0	0
nov2021_173_2_2.jpg	173	2	2	0	0
nov2021_174_0_0.jpg	174	0	0	0	45
nov2021_174_0_2.jpg	174	0	2	0	44
nov2021_174_1_0.jpg	174	1	0	18	45
nov2021_174_1_2.jpg	174	1	2	17	44
nov2021_174_2_0.jpg	174	2	0	27	45
nov2021_174_2_2.jpg	174	2	2	27	44
nov2021_175_0_0.jpg	175	0	0	0	0
nov2021_175_0_2.jpg	175	0	2	0	0
nov2021_175_1_0.jpg	175	1	0	0	0
nov2021_175_1_2.jpg	175	1	2	0	0
nov2021_175_2_0.jpg	175	2	0	0	0
nov2021_175_2_2.jpg	175	2	2	0	0
nov2021_176_0_0.jpg	176	0	0	0	0
nov2021_176_0_2.jpg	176	0	2	0	0
nov2021_176_1_0.jpg	176	1	0	0	0
nov2021_176_1_2.jpg	176	1	2	0	0
nov2021_176_2_0.jpg	176	2	0	0	0
nov2021_176_2_2.jpg	176	2	2	0	0
nov2021_177_0_0.jpg	177	0	0	0	0
nov2021_177_0_2.jpg	177	0	2	0	0
nov2021_177_1_0.jpg	177	1	0	0	0
nov2021_177_1_2.jpg	177	1	2	0	0
nov2021_177_2_0.jpg	177	2	0	0	0
nov2021_177_2_2.jpg	177	2	2	0	0
nov2021_178_0_0.jpg	178	0	0	0	0
nov2021_178_0_2.jpg	178	0	2	0	0
nov2021_178_1_0.jpg	178	1	0	0	0
nov2021_178_1_2.jpg	178	1	2	0	0
nov2021_178_2_0.jpg	178	2	0	0	0
nov2021_178_2_2.jpg	178	2	2	0	0
nov2021_179_0_0.jpg	179	0	0	0	0
nov2021_179_0_2.jpg	179	0	2	0	0
nov2021_179_1_0.jpg	179	1	0	0	0
nov2021_179_1_2.jpg	179	1	2	0	0
nov2021_179_2_0.jpg	179	2	0	0	0
nov2021_179_2_2.jpg	179	2	2	0	0
nov2021_180_0_0.jpg	180	0	0	0	0
nov2021_180_0_2.jpg	180	0	2	0	0
nov2021_180_1_0.jpg	180	1	0	0	0
nov2021_180_1_2.jpg	180	1	2	0	0
nov2021_180_2_0.jpg	180	2	0	0	0
nov2021_180_2_2.jpg	180	2	2	0	0
nov2021_181_0_0.jpg	181	0	0	0	0
nov2021_181_0_2.jpg	181	0	2	0	0
nov2021_181_1_0.jpg	181	1	0	0	0
nov2021_181_1_2.jpg	181	1	2	0	0
nov2021_181_2_0.jpg	181	2	0	0	0
nov2021_181_2_2.jpg	181	2	2	0	0
nov2021_182_0_0.jpg	182	0	0	0	0
nov2021_182_0_2.jpg	182	0	2	0	0
nov2021_182_1_0.jpg	182	1	0	0	0
nov2021_182_1_2.jpg	182	1	2	0	0
nov2021_182_2_0.jpg	182	2	0	0	0
nov2021_182_2_2.jpg	182	2	2	0	0
nov2021_183_0_0.jpg	183	0	0	0	0
nov2021_183_0_2.jpg	183	0	2	0	0
nov2021_183_1_0.jpg	183	1	0	0	0
nov2021_183_1_2.jpg	183	1	2	0	0
nov2021_183_2_0.jpg	183	2	0	0	0
nov2021_183_2_2.jpg	183	2	2	0	0
nov2021_184_0_0.jpg	184	0	0	0	0
nov2021_184_0_2.jpg	184	0	2	0	0
nov2021_184_1_0.jpg	184	1	0	0	0
nov2021_184_1_2.jpg	184	1	2	0	0
nov2021_184_2_0.jpg	184	2	0	0	0
nov2021_184_2_2.jpg	184	2	2	0	0
nov2021_185_0_0.jpg	185	0	0	0	34
nov2021_185_0_2.jpg	185	0	2	0	34
nov2021_185_1_0.jpg	185	1	0	24	34
nov2021_185_1_2.jpg	185	1	2	24	34
nov2021_185_2_0.jpg	185	2	0	10	34
nov2021_185_2_2.jpg	185	2	2	10	34
nov2021_186_0_0.jpg	186	0	0	0	0
nov2021_186_0_2.jpg	186	0	2	0	0
nov2021_186_1_0.jpg	186	1	0	0	0
nov2021_186_1_2.jpg	186	1	2	0	0
nov2021_186_2_0.jpg	186	2	0	0	0
nov2021_186_2_2.jpg	186	2	2	0	0
nov2021_187_0_0.jpg	187	0	0	0	0
nov2021_187_0_2.jpg	187	0	2	0	0
nov2021_187_1_0.jpg	187	1	0	0	0
nov2021_187_1_2.jpg	187	1	2	0	0
nov2021_187_2_0.jpg	187	2	0	0	0
nov2021_187_2_2.jpg	187	2	2	0	0
nov2021_188_0_0.jpg	188	0	0	0	0
nov2021_188_0_2.jpg	188	0	2	0	0
nov2021_188_1_0.jpg	188	1	0	0	0
nov2021_188_1_2.jpg	188	1	2	0	0
nov2021_188_2_0.jpg	188	2	0	0	0
nov2021_188_2_2.jpg	188	2	2	0	0
nov2021_189_0_0.jpg	189	0	0	0	1
nov2021_189_0_2.jpg	189	0	2	0	1
nov2021_189_1_0.jpg	189	1	0	1	1
nov2021_189_1_2.jpg	189	1	2	1	1
nov2021_189_2_0.jpg	189	2	0	0	1
nov2021_189_2_2.jpg	189	2	2	0	1
nov2021_190_0_0.jpg	190	0	0	0	0
nov2021_190_0_2.jpg	190	0	2	0	0
nov2021_190_1_0.jpg	190	1	0	0	0
nov2021_190_1_2.jpg	190	1	2	0	0
nov2021_190_2_0.jpg	190	2	0	0	0
nov2021_190_2_2.jpg	190	2	2	0	0
nov2021_191_0_0.jpg	191	0	0	0	0
nov2021_191_0_2.jpg	191	0	2	0	0
nov2021_191_1_0.jpg	191	1	0	0	0
nov2021_191_1_2.jpg	191	1	2	0	0
nov2021_191_2_0.jpg	191	2	0	0	0
nov2021_191_2_2.jpg	191	2	2	0	0
nov2021_192_0_0.jpg	192	0	0	0	0
nov2021_192_0_2.jpg	192	0	2	0	0
nov2021_192_1_0.jpg	192	1	0	0	0
nov2021_192_1_2.jpg	192	1	2	0	0
nov2021_192_2_0.jpg	192	2	0	0	0
nov2021_192_2_2.jpg	192	2	2	0	0
nov2021_193_0_0.jpg	193	0	0	0	0
nov2021_193_0_2.jpg	193	0	2	0	0
nov2021_193_1_0.jpg	193	1	0	0	0
nov2021_193_1_2.jpg	193	1	2	0	0
nov2021_193_2_0.jpg	193	2	0	0	0
nov2021_193_2_2.jpg	193	2	2	0	0
nov2021_194_0_0.jpg	194	0	0	0	0
nov2021_194_0_2.jpg	194	0	2	0	0
nov2021_194_1_0.jpg	194	1	0	0	0
nov2021_194_1_2.jpg	194	1	2	0	0
nov2021_194_2_0.jpg	194	2	0	0	0
nov2021_194_2_2.jpg	194	2	2	0	0
nov2021_195_0_0.jpg	195	0	0	0	0
nov2021_195_0_2.jpg	195	0	2	0	0
nov2021_195_1_0.jpg	195	1	0	0	0
nov2021_195_1_2.jpg	195	1	2	0	0
nov2021_195_2_0.jpg	195	2	0	0	0
nov2021_195_2_2.jpg	195	2	2	0	0
nov2021_196_0_0.jpg	196	0	0	0	0
nov2021_196_0_2.jpg	196	0	2	0	0
nov2021_196_1_0.jpg	196	1	0	0	0
nov2021_196_1_2.jpg	196	1	2	0	0
nov2021_196_2_0.jpg	196	2	0	0	0
nov2021_196_2_2.jpg	196	2	2	0	0
nov2021_197_0_0.jpg	197	0	0	0	0
nov2021_197_0_2.jpg	197	0	2	0	0
nov2021_197_1_0.jpg	197	1	0	0	0
nov2021_197_1_2.jpg	197	1	2	0	0
nov2021_197_2_0.jpg	197	2	0	0	0
nov2021_197_2_2.jpg	197	2	2	0	0
nov2021_198_0_0.jpg	198	0	0	0	7
nov2021_198_0_2.jpg	198	0	2	0	7
nov2021_198_1_0.jpg	198	1	0	7	7
nov2021_198_1_2.jpg	198	1	2	7	7
nov2021_198_2_0.jpg	198	2	0	0	7
nov2021_198_2_2.jpg	198	2	2	0	7
nov2021_199_0_0.jpg	199	0	0	0	0
nov2021_199_0_2.jpg	199	0	2	0	0
nov2021_199_1_0.jpg	199	1	0	0	0
nov2021_199_1_2.jpg	199	1	2	0	0
nov2021_199_2_0.jpg	199	2	0	0	0
nov2021_199_2_2.jpg	199	2	2	0	0
nov2021_200_0_0.jpg	200	0	0	0	0
nov2021_200_0_2.jpg	200	0	2	0	0
nov2021_200_1_0.jpg	200	1	0	0	0
nov2021_200_1_2.jpg	200	1	2	0	0
nov2021_200_2_0.jpg	200	2	0	0	0
nov2021_200_2_2.jpg	200	2	2	0	0
nov2021_201_0_0.jpg	201	0	0	0	0
nov2021_201_0_2.jpg	201	0	2	0	0
nov2021_201_1_0.jpg	201	1	0	0	0
nov2021_201_1_2.jpg	201	1	2	0	0
nov2021_201_2_0.jpg	201	2	0	0	0
nov2021_201_2_2.jpg	201	2	2	0	0
nov2021_202_0_0.jpg	202	0	0	0	0
nov2021_202_0_2.jpg	202	0	2	0	0
nov2021_202_1_0.jpg	202	1	0	0	0
nov2021_202_1_2.jpg	202	1	2	0	0
nov2021_202_2_0.jpg	202	2	0	0	0
nov2021_202_2_2.jpg	202	2	2	0	0
nov2021_203_0_0.jpg	203	0	0	0	0
nov2021_203_0_2.jpg	203	0	2	0	0
nov2021_203_1_0.jpg	203	1	0	0	0
nov2021_203_1_2.jpg	203	1	2	0	0
nov2021_203_2_0.jpg	203	2	0	0	0
nov2021_203_2_2.jpg	203	2	2	0	0
nov2021_204_0_0.jpg	204	0	0	0	0
nov2021_204_0_2.jpg	204	0	2	0	0
nov2021_204_1_0.jpg	204	1	0	0	0
nov2021_204_1_2.jpg	204	1	2	0	0
nov2021_204_2_0.jpg	204	2	0	0	0
nov2021_204_2_2.jpg	204	2	2	0	0
nov2021_205_0_0.jpg	205	0	0	0	0
nov2021_205_0_2.jpg	205	0	2	0	0
nov2021_205_1_0.jpg	205	1	0	0	0
nov2021_205_1_2.jpg	205	1	2	0	0
nov2021_205_2_0.jpg	205	2	0	0	0
nov2021_205_2_2.jpg	205	2	2	0	0
nov2021_206_0_0.jpg	206	0	0	0	0
nov2021_206_0_2.jpg	206	0	2	0	0
nov2021_206_1_0.jpg	206	1	0	0	0
nov2021_206_1_2.jpg	206	1	2	0	0
nov2021_206_2_0.jpg	206	2	0	0	0
nov2021_206_2_2.jpg	206	2	2	0	0
nov2021_207_0_0.jpg	207	0	0	0	0
nov2021_207_0_2.jpg	207	0	2	0	0
nov2021_207_1_0.jpg	207	1	0	0	0
nov2021_207_1_2.jpg	207	1	2	0	0
nov2021_207_2_0.jpg	207	2	0	0	0
nov2021_207_2_2.jpg	207	2	2	0	0
nov2021_208_0_0.jpg	208	0	0	0	0
nov2021_208_0_2.jpg	208	0	2	0	0
nov2021_208_1_0.jpg	208	1	0	0	0
nov2021_208_1_2.jpg	208	1	2	0	0
nov2021_208_2_0.jpg	208	2	0	0	0
nov2021_208_2_2.jpg	208	2	2	0	0
nov2021_209_0_0.jpg	209	0	0	0	0
nov2021_209_0_2.jpg	209	0	2	0	0
nov2021_209_1_0.jpg	209	1	0	0	0
nov2021_209_1_2.jpg	209	1	2	0	0
nov2021_209_2_0.jpg	209	2	0	0	0
nov2021_209_2_2.jpg	209	2	2	0	0
nov2021_210_0_0.jpg	210	0	0	0	0
nov2021_210_0_2.jpg	210	0	2	0	0
nov2021_210_1_0.jpg	210	1	0	0	0
nov2021_210_1_2.jpg	210	1	2	0	0
nov2021_210_2_0.jpg	210	2	0	0	0
nov2021_210_2_2.jpg	210	2	2	0	0
nov2021_211_0_0.jpg	211	0	0	0	0
nov2021_211_0_2.jpg	211	0	2	0	0
nov2021_211_1_0.jpg	211	1	0	0	0
nov2021_211_1_2.jpg	211	1	2	0	0
nov2021_211_2_0.jpg	211	2	0	0	0
nov2021_211_2_2.jpg	211	2	2	0	0
nov2021_212_0_0.jpg	212	0	0	0	0
nov2021_212_0_2.jpg	212	0	2	0	0
nov2021_212_1_0.jpg	212	1	0	0	0
nov2021_212_1_2.jpg	212	1	2	0	0
nov2021_212_2_0.jpg	212	2	0	0	0
nov2021_212_2_2.jpg	212	2	2	0	0
nov2021_213_0_0.jpg	213	0	0	0	0
nov2021_213_0_2.jpg	213	0	2	0	0
nov2021_213_1_0.jpg	213	1	0	0	0
nov2021_213_1_2.jpg	213	1	2	0	0
nov2021_213_2_0.jpg	213	2	0	0	0
nov2021_213_2_2.jpg	213	2	2	0	0
nov2021_214_0_0.jpg	214	0	0	0	0
nov2021_214_0_2.jpg	214	0	2	0	0
nov2021_214_1_0.jpg	214	1	0	0	0
nov2021_214_1_2.jpg	214	1	2	0	0
nov2021_214_2_0.jpg	214	2	0	0	0
nov2021_214_2_2.jpg	214	2	2	0	0
nov2021_215_0_0.jpg	215	0	0	0	17
nov2021_215_0_2.jpg	215	0	2	0	17
nov2021_215_1_0.jpg	215	1	0	8	17
nov2021_215_1_2.jpg	215	1	2	8	17
nov2021_215_2_0.jpg	215	2	0	9	17
nov2021_215_2_2.jpg	215	2	2	9	17
nov2021_216_0_0.jpg	216	0	0	0	0
nov2021_216_0_2.jpg	216	0	2	0	0
nov2021_216_1_0.jpg	216	1	0	0	0
nov2021_216_1_2.jpg	216	1	2	0	0
nov2021_216_2_0.jpg	216	2	0	0	0
nov2021_216_2_2.jpg	216	2	2	0	0
nov2021_217_0_0.jpg	217	0	0	0	0
nov2021_217_0_2.jpg	217	0	2	0	0
nov2021_217_1_0.jpg	217	1	0	0	0
nov2021_217_1_2.jpg	217	1	2	0	0
nov2021_217_2_0.jpg	217	2	0	0	0
nov2021_217_2_2.jpg	217	2	2	0	0
nov2021_218_0_0.jpg	218	0	0	0	0
nov2021_218_0_2.jpg	218	0	2	0	0
nov2021_218_1_0.jpg	218	1	0	0	0
nov2021_218_1_2.jpg	218	1	2	0	0
nov2021_218_2_0.jpg	218	2	0	0	0
nov2021_218_2_2.jpg	218	2	2	0	0
nov2021_219_0_0.jpg	219	0	0	0	0
nov2021_219_0_2.jpg	219	0	2	0	0
nov2021_219_1_0.jpg	219	1	0	0	0
nov2021_219_1_2.jpg	219	1	2	0	0
nov2021_219_2_0.jpg	219	2	0	0	0
nov2021_219_2_2.jpg	219	2	2	0	0
nov2021_220_0_0.jpg	220	0	0	0	8
nov2021_220_0_2.jpg	220	0	2	0	9
nov2021_220_1_0.jpg	220	1	0	7	8
nov2021_220_1_2.jpg	220	1	2	8	9
nov2021_220_2_0.jpg	220	2	0	1	8
nov2021_220_2_2.jpg	220	2	2	1	9
nov2021_221_0_0.jpg	221	0	0	0	2
nov2021_221_0_2.jpg	221	0	2	0	2
nov2021_221_1_0.jpg	221	1	0	1	2
nov2021_221_1_2.jpg	221	1	2	1	2
nov2021_221_2_0.jpg	221	2	0	1	2
nov2021_221_2_2.jpg	221	2	2	1	2
nov2021_222_0_0.jpg	222	0	0	0	0
nov2021_222_0_2.jpg	222	0	2	0	0
nov2021_222_1_0.jpg	222	1	0	0	0
nov2021_222_1_2.jpg	222	1	2	0	0
nov2021_222_2_0.jpg	222	2	0	0	0
nov2021_222_2_2.jpg	222	2	2	0	0
nov2021_223_0_0.jpg	223	0	0	0	0
nov2021_223_0_2.jpg	223	0	2	0	0
nov2021_223_1_0.jpg	223	1	0	0	0
nov2021_223_1_2.jpg	223	1	2	0	0
nov2021_223_2_0.jpg	223	2	0	0	0
nov2021_223_2_2.jpg	223	2	2	0	0
nov2021_224_0_0.jpg	224	0	0	0	0
nov2021_224_0_2.jpg	224	0	2	0	0
nov2021_224_1_0.jpg	224	1	0	0	0
nov2021_224_1_2.jpg	224	1	2	0	0
nov2021_224_2_0.jpg	224	2	0	0	0
nov2021_224_2_2.jpg	224	2	2	0	0
nov2021_225_0_0.jpg	225	0	0	0	0
nov2021_225_0_2.jpg	225	0	2	0	0
nov2021_225_1_0.jpg	225	1	0	0	0
nov2021_225_1_2.jpg	225	1	2	0	0
nov2021_225_2_0.jpg	225	2	0	0	0
nov2021_225_2_2.jpg	225	2	2	0	0
nov2021_226_0_0.jpg	226	0	0	0	0
nov2021_226_0_2.jpg	226	0	2	0	0
nov2021_226_1_0.jpg	226	1	0	0	0
nov2021_226_1_2.jpg	226	1	2	0	0
nov2021_226_2_0.jpg	226	2	0	0	0
nov2021_226_2_2.jpg	226	2	2	0	0
nov2021_227_0_0.jpg	227	0	0	0	0
nov2021_227_0_2.jpg	227	0	2	0	0
nov2021_227_1_0.jpg	227	1	0	0	0
nov2021_227_1_2.jpg	227	1	2	0	0
nov2021_227_2_0.jpg	227	2	0	0	0
nov2021_227_2_2.jpg	227	2	2	0	0
nov2021_228_0_0.jpg	228	0	0	0	0
nov2021_228_0_2.jpg	228	0	2	0	0
nov2021_228_1_0.jpg	228	1	0	0	0
nov2021_228_1_2.jpg	228	1	2	0	0
nov2021_228_2_0.jpg	228	2	0	0	0
nov2021_228_2_2.jpg	228	2	2	0	0
nov2021_229_0_0.jpg	229	0	0	0	0
nov2021_229_0_2.jpg	229	0	2	0	0
nov2021_229_1_0.jpg	229	1	0	0	0
nov2021_229_1_2.jpg	229	1	2	0	0
nov2021_229_2_0.jpg	229	2	0	0	0
nov2021_229_2_2.jpg	229	2	2	0	0
nov2021_230_0_0.jpg	230	0	0	0	0
nov2021_230_0_2.jpg	230	0	2	0	0
nov2021_230_1_0.jpg	230	1	0	0	0
nov2021_230_1_2.jpg	230	1	2	0	0
nov2021_230_2_0.jpg	230	2	0	0	0
nov2021_230_2_2.jpg	230	2	2	0	0
nov2021_231_0_0.jpg	231	0	0	0	0
nov2021_231_0_2.jpg	231	0	2	0	0
nov2021_231_1_0.jpg	231	1	0	0	0
nov2021_231_1_2.jpg	231	1	2	0	0
nov2021_231_2_0.jpg	231	2	0	0	0
nov2021_231_2_2.jpg	231	2	2	0	0
nov2021_232_0_0.jpg	232	0	0	0	0
nov2021_232_0_2.jpg	232	0	2	0	0
nov2021_232_1_0.jpg	232	1	0	0	0
nov2021_232_1_2.jpg	232	1	2	0	0
nov2021_232_2_0.jpg	232	2	0	0	0
nov2021_232_2_2.jpg	232	2	2	0	0
nov2021_233_0_0.jpg	233	0	0	0	0
nov2021_233_0_2.jpg	233	0	2	0	0
nov2021_233_1_0.jpg	233	1	0	0	0
nov2021_233_1_2.jpg	233	1	2	0	0
nov2021_233_2_0.jpg	233	2	0	0	0
nov2021_233_2_2.jpg	233	2	2	0	0
nov2021_234_0_0.jpg	234	0	0	0	0
nov2021_234_0_2.jpg	234	0	2	0	0
nov2021_234_1_0.jpg	234	1	0	0	0
nov2021_234_1_2.jpg	234	1	2	0	0
nov2021_234_2_0.jpg	234	2	0	0	0
nov2021_234_2_2.jpg	234	2	2	0	0
nov2021_235_0_0.jpg	235	0	0	0	0
nov2021_235_0_2.jpg	235	0	2	0	0
nov2021_235_1_0.jpg	235	1	0	0	0
nov2021_235_1_2.jpg	235	1	2	0	0
nov2021_235_2_0.jpg	235	2	0	0	0
nov2021_235_2_2.jpg	235	2	2	0	0
nov2021_236_0_0.jpg	236	0	0	0	0
nov2021_236_0_2.jpg	236	0	2	0	0
nov2021_236_1_0.jpg	236	1	0	0	0
nov2021_236_1_2.jpg	236	1	2	0	0
nov2021_236_2_0.jpg	236	2	0	0	0
nov2021_236_2_2.jpg	236	2	2	0	0
nov2021_237_0_0.jpg	237	0	0	0	0
nov2021_237_0_2.jpg	237	0	2	0	0
nov2021_237_1_0.jpg	237	1	0	0	0
nov2021_237_1_2.jpg	237	1	2	0	0
nov2021_237_2_0.jpg	237	2	0	0	0
nov2021_237_2_2.jpg	237	2	2	0	0
nov2021_238_0_0.jpg	238	0	0	0	0
nov2021_238_0_2.jpg	238	0	2	0	0
nov2021_238_1_0.jpg	238	1	0	0	0
nov2021_238_1_2.jpg	238	1	2	0	0
nov2021_238_2_0.jpg	238	2	0	0	0
nov2021_238_2_2.jpg	238	2	2	0	0
nov2021_239_0_0.jpg	239	0	0	0	11
nov2021_239_0_2.jpg	239	0	2	0	11
nov2021_239_1_0.jpg	239	1	0	6	11
nov2021_239_1_2.jpg	239	1	2	6	11
nov2021_239_2_0.jpg	239	2	0	5	11
nov2021_239_2_2.jpg	239	2	2	5	11
nov2021_240_0_0.jpg	240	0	0	0	0
nov2021_240_0_2.jpg	240	0	2	0	0
nov2021_240_1_0.jpg	240	1	0	0	0
nov2021_240_1_2.jpg	240	1	2	0	0
nov2021_240_2_0.jpg	240	2	0	0	0
nov2021_240_2_2.jpg	240	2	2	0	0
nov2021_241_0_0.jpg	241	0	0	0	0
nov2021_241_0_2.jpg	241	0	2	0	0
nov2021_241_1_0.jpg	241	1	0	0	0
nov2021_241_1_2.jpg	241	1	2	0	0
nov2021_241_2_0.jpg	241	2	0	0	0
nov2021_241_2_2.jpg	241	2	2	0	0
nov2021_242_0_0.jpg	242	0	0	0	0
nov2021_242_0_2.jpg	242	0	2	0	0
nov2021_242_1_0.jpg	242	1	0	0	0
nov2021_242_1_2.jpg	242	1	2	0	0
nov2021_242_2_0.jpg	242	2	0	0	0
nov2021_242_2_2.jpg	242	2	2	0	0
nov2021_243_0_0.jpg	243	0	0	0	0
nov2021_243_0_2.jpg	243	0	2	0	0
nov2021_243_1_0.jpg	243	1	0	0	0
nov2021_243_1_2.jpg	243	1	2	0	0
nov2021_243_2_0.jpg	243	2	0	0	0
nov2021_243_2_2.jpg	243	2	2	0	0
nov2021_244_0_0.jpg	244	0	0	0	0
nov2021_244_0_2.jpg	244	0	2	0	0
nov2021_244_1_0.jpg	244	1	0	0	0
nov2021_244_1_2.jpg	244	1	2	0	0
nov2021_244_2_0.jpg	244	2	0	0	0
nov2021_244_2_2.jpg	244	2	2	0	0
nov2021_245_0_0.jpg	245	0	0	0	0
nov2021_245_0_2.jpg	245	0	2	0	0
nov2021_245_1_0.jpg	245	1	0	0	0
nov2021_245_1_2.jpg	245	1	2	0	0
nov2021_245_2_0.jpg	245	2	0	0	0
nov2021_245_2_2.jpg	245	2	2	0	0
nov2021_246_0_0.jpg	246	0	0	0	20
nov2021_246_0_2.jpg	246	0	2	0	20
nov2021_246_1_0.jpg	246	1	0	11	20
nov2021_246_1_2.jpg	246	1	2	11	20
nov2021_246_2_0.jpg	246	2	0	9	20
nov2021_246_2_2.jpg	246	2	2	9	20
nov2021_247_0_0.jpg	247	0	0	0	0
nov2021_247_0_2.jpg	247	0	2	0	0
nov2021_247_1_0.jpg	247	1	0	0	0
nov2021_247_1_2.jpg	247	1	2	0	0
nov2021_247_2_0.jpg	247	2	0	0	0
nov2021_247_2_2.jpg	247	2	2	0	0
nov2021_248_0_0.jpg	248	0	0	0	1
nov2021_248_0_2.jpg	248	0	2	0	1
nov2021_248_1_0.jpg	248	1	0	1	1
nov2021_248_1_2.jpg	248	1	2	1	1
nov2021_248_2_0.jpg	248	2	0	0	1
nov2021_248_2_2.jpg	248	2	2	0	1
nov2021_249_0_0.jpg	249	0	0	0	0
nov2021_249_0_2.jpg	249	0	2	0	0
nov2021_249_1_0.jpg	249	1	0	0	0
nov2021_249_1_2.jpg	249	1	2	0	0
nov2021_249_2_0.jpg	249	2	0	0	0
nov2021_249_2_2.jpg	249	2	2	0	0
nov2021_250_0_0.jpg	250	0	0	0	0
nov2021_250_0_2.jpg	250	0	2	0	0
nov2021_250_1_0.jpg	250	1	0	0	0
nov2021_250_1_2.jpg	250	1	2	0	0
nov2021_250_2_0.jpg	250	2	0	0	0
nov2021_250_2_2.jpg	250	2	2	0	0
nov2021_251_0_0.jpg	251	0	0	0	0
nov2021_251_0_2.jpg	251	0	2	0	0
nov2021_251_1_0.jpg	251	1	0	0	0
nov2021_251_1_2.jpg	251	1	2	0	0
nov2021_251_2_0.jpg	251	2	0	0	0
nov2021_251_2_2.jpg	251	2	2	0	0
nov2021_252_0_0.jpg	252	0	0	0	0
nov2021_252_0_2.jpg	252	0	2	0	0
nov2021_252_1_0.jpg	252	1	0	0	0
nov2021_252_1_2.jpg	252	1	2	0	0
nov2021_252_2_0.jpg	252	2	0	0	0
nov2021_252_2_2.jpg	252	2	2	0	0
nov2021_253_0_0.jpg	253	0	0	0	0
nov2021_253_0_2.jpg	253	0	2	0	0
nov2021_253_1_0.jpg	253	1	0	0	0
nov2021_253_1_2.jpg	253	1	2	0	0
nov2021_253_2_0.jpg	253	2	0	0	0
nov2021_253_2_2.jpg	253	2	2	0	0
nov2021_254_0_0.jpg	254	0	0	0	0
nov2021_254_0_2.jpg	254	0	2	0	0
nov2021_254_1_0.jpg	254	1	0	0	0
nov2021_254_1_2.jpg	254	1	2	0	0
nov2021_254_2_0.jpg	254	2	0	0	0
nov2021_254_2_2.jpg	254	2	2	0	0
nov2021_255_0_0.jpg	255	0	0	0	0
nov2021_255_0_2.jpg	255	0	2	0	0
nov2021_255_1_0.jpg	255	1	0	0	0
nov2021_255_1_2.jpg	255	1	2	0	0
nov2021_255_2_0.jpg	255	2	0	0	0
nov2021_255_2_2.jpg	255	2	2	0	0
nov2021_256_0_0.jpg	256	0	0	0	0
nov2021_256_0_2.jpg	256	0	2	0	0
nov2021_256_1_0.jpg	256	1	0	0	0
nov2021_256_1_2.jpg	256	1	2	0	0
nov2021_256_2_0.jpg	256	2	0	0	0
nov2021_256_2_2.jpg	256	2	2	0	0
nov2021_257_0_0.jpg	257	0	0	0	0
nov2021_257_0_2.jpg	257	0	2	0	0
nov2021_257_1_0.jpg	257	1	0	0	0
nov2021_257_1_2.jpg	257	1	2	0	0
nov2021_257_2_0.jpg	257	2	0	0	0
nov2021_257_2_2.jpg	257	2	2	0	0
nov2021_258_0_0.jpg	258	0	0	0	0
nov2021_258_0_2.jpg	258	0	2	0	0
nov2021_258_1_0.jpg	258	1	0	0	0
nov2021_258_1_2.jpg	258	1	2	0	0
nov2021_258_2_0.jpg	258	2	0	0	0
nov2021_258_2_2.jpg	258	2	2	0	0
nov2021_259_0_0.jpg	259	0	0	0	0
nov2021_259_0_2.jpg	259	0	2	0	0
nov2021_259_1_0.jpg	259	1	0	0	0
nov2021_259_1_2.jpg	259	1	2	0	0
nov2021_259_2_0.jpg	259	2	0	0	0
nov2021_259_2_2.jpg	259	2	2	0	0
nov2021_260_0_0.jpg	260	0	0	0	0
nov2021_260_0_2.jpg	260	0	2	0	0
nov2021_260_1_0.jpg	260	1	0	0	0
nov2021_260_1_2.jpg	260	1	2	0	0
nov2021_260_2_0.jpg	260	2	0	0	0
nov2021_260_2_2.jpg	260	2	2	0	0
nov2021_261_0_0.jpg	261	0	0	0	0
nov2021_261_0_2.jpg	261	0	2	0	0
nov2021_261_1_0.jpg	261	1	0	0	0
nov2021_261_1_2.jpg	261	1	2	0	0
nov2021_261_2_0.jpg	261	2	0	0	0
nov2021_261_2_2.jpg	261	2	2	0	0
nov2021_262_0_0.jpg	262	0	0	0	14
nov2021_262_0_2.jpg	262	0	2	0	14
nov2021_262_1_0.jpg	262	1	0	9	14
nov2021_262_1_2.jpg	262	1	2	9	14
nov2021_262_2_0.jpg	262	2	0	5	14
nov2021_262_2_2.jpg	262	2	2	5	14
nov2021_263_0_0.jpg	263	0	0	0	0
nov2021_263_0_2.jpg	263	0	2	0	0
nov2021_263_1_0.jpg	263	1	0	0	0
nov2021_263_1_2.jpg	263	1	2	0	0
nov2021_263_2_0.jpg	263	2	0	0	0
nov2021_263_2_2.jpg	263	2	2	0	0
nov2021_264_0_0.jpg	264	0	0	0	0
nov2021_264_0_2.jpg	264	0	2	0	0
nov2021_264_1_0.jpg	264	1	0	0	0
nov2021_264_1_2.jpg	264	1	2	0	0
nov2021_264_2_0.jpg	264	2	0	0	0
nov2021_264_2_2.jpg	264	2	2	0	0
nov2021_265_0_0.jpg	265	0	0	0	0
nov2021_265_0_2.jpg	265	0	2	0	0
nov2021_265_1_0.jpg	265	1	0	0	0
nov2021_265_1_2.jpg	265	1	2	0	0
nov2021_265_2_0.jpg	265	2	0	0	0
nov2021_265_2_2.jpg	265	2	2	0	0
nov2021_266_0_0.jpg	266	0	0	0	0
nov2021_266_0_2.jpg	266	0	2	0	0
nov2021_266_1_0.jpg	266	1	0	0	0
nov2021_266_1_2.jpg	266	1	2	0	0
nov2021_266_2_0.jpg	266	2	0	0	0
nov2021_266_2_2.jpg	266	2	2	0	0
nov2021_267_0_0.jpg	267	0	0	0	3
nov2021_267_0_2.jpg	267	0	2	0	3
nov2021_267_1_0.jpg	267	1	0	1	3
nov2021_267_1_2.jpg	267	1	2	1	3
nov2021_267_2_0.jpg	267	2	0	2	3
nov2021_267_2_2.jpg	267	2	2	2	3
nov2021_268_0_0.jpg	268	0	0	0	1
nov2021_268_0_2.jpg	268	0	2	0	1
nov2021_268_1_0.jpg	268	1	0	1	1
nov2021_268_1_2.jpg	268	1	2	1	1
nov2021_268_2_0.jpg	268	2	0	0	1
nov2021_268_2_2.jpg	268	2	2	0	1
nov2021_269_0_0.jpg	269	0	0	0	0
nov2021_269_0_2.jpg	269	0	2	0	0
nov2021_269_1_0.jpg	269	1	0	0	0
nov2021_269_1_2.jpg	269	1	2	0	0
nov2021_269_2_0.jpg	269	2	0	0	0
nov2021_269_2_2.jpg	269	2	2	0	0
nov2021_270_0_0.jpg	270	0	0	0	0
nov2021_270_0_2.jpg	270	0	2	0	0
nov2021_270_1_0.jpg	270	1	0	0	0
nov2021_270_1_2.jpg	270	1	2	0	0
nov2021_270_2_0.jpg	270	2	0	0	0
nov2021_270_2_2.jpg	270	2	2	0	0
nov2021_271_0_0.jpg	271	0	0	0	0
nov2021_271_0_2.jpg	271	0	2	0	0
nov2021_271_1_0.jpg	271	1	0	0	0
nov2021_271_1_2.jpg	271	1	2	0	0
nov2021_271_2_0.jpg	271	2	0	0	0
nov2021_271_2_2.jpg	271	2	2	0	0
nov2021_272_0_0.jpg	272	0	0	0	0
nov2021_272_0_2.jpg	272	0	2	0	0
nov2021_272_1_0.jpg	272	1	0	0	0
nov2021_272_1_2.jpg	272	1	2	0	0
nov2021_272_2_0.jpg	272	2	0	0	0
nov2021_272_2_2.jpg	272	2	2	0	0
nov2021_273_0_0.jpg	273	0	0	0	0
nov2021_273_0_2.jpg	273	0	2	0	0
nov2021_273_1_0.jpg	273	1	0	0	0
nov2021_273_1_2.jpg	273	1	2	0	0
nov2021_273_2_0.jpg	273	2	0	0	0
nov2021_273_2_2.jpg	273	2	2	0	0
nov2021_274_0_0.jpg	274	0	0	0	0
nov2021_274_0_2.jpg	274	0	2	0	0
nov2021_274_1_0.jpg	274	1	0	0	0
nov2021_274_1_2.jpg	274	1	2	0	0
nov2021_274_2_0.jpg	274	2	0	0	0
nov2021_274_2_2.jpg	274	2	2	0	0
nov2021_275_0_0.jpg	275	0	0	0	0
nov2021_275_0_2.jpg	275	0	2	0	0
nov2021_275_1_0.jpg	275	1	0	0	0
nov2021_275_1_2.jpg	275	1	2	0	0
nov2021_275_2_0.jpg	275	2	0	0	0
nov2021_275_2_2.jpg	275	2	2	0	0
nov2021_276_0_0.jpg	276	0	0	0	0
nov2021_276_0_2.jpg	276	0	2	0	0
nov2021_276_1_0.jpg	276	1	0	0	0
nov2021_276_1_2.jpg	276	1	2	0	0
nov2021_276_2_0.jpg	276	2	0	0	0
nov2021_276_2_2.jpg	276	2	2	0	0
nov2021_277_0_0.jpg	277	0	0	0	0
nov2021_277_0_2.jpg	277	0	2	0	0
nov2021_277_1_0.jpg	277	1	0	0	0
nov2021_277_1_2.jpg	277	1	2	0	0
nov2021_277_2_0.jpg	277	2	0	0	0
nov2021_277_2_2.jpg	277	2	2	0	0
nov2021_278_0_0.jpg	278	0	0	0	0
nov2021_278_0_2.jpg	278	0	2	0	0
nov2021_278_1_0.jpg	278	1	0	0	0
nov2021_278_1_2.jpg	278	1	2	0	0
nov2021_278_2_0.jpg	278	2	0	0	0
nov2021_278_2_2.jpg	278	2	2	0	0
nov2021_279_0_0.jpg	279	0	0	0	0
nov2021_279_0_2.jpg	279	0	2	0	0
nov2021_279_1_0.jpg	279	1	0	0	0
nov2021_279_1_2.jpg	279	1	2	0	0
nov2021_279_2_0.jpg	279	2	0	0	0
nov2021_279_2_2.jpg	279	2	2	0	0
nov2021_280_0_0.jpg	280	0	0	0	0
nov2021_280_0_2.jpg	280	0	2	0	0
nov2021_280_1_0.jpg	280	1	0	0	0
nov2021_280_1_2.jpg	280	1	2	0	0
nov2021_280_2_0.jpg	280	2	0	0	0
nov2021_280_2_2.jpg	280	2	2	0	0
nov2021_281_0_0.jpg	281	0	0	3	13
nov2021_281_0_2.jpg	281	0	2	3	12
nov2021_281_1_0.jpg	281	1	0	9	13
nov2021_281_1_2.jpg	281	1	2	8	12
nov2021_281_2_0.jpg	281	2	0	1	13
nov2021_281_2_2.jpg	281	2	2	1	12
nov2021_282_0_0.jpg	282	0	0	0	0
nov2021_282_0_2.jpg	282	0	2	0	0
nov2021_282_1_0.jpg	282	1	0	0	0
nov2021_282_1_2.jpg	282	1	2	0	0
nov2021_282_2_0.jpg	282	2	0	0	0
nov2021_282_2_2.jpg	282	2	2	0	0
nov2021_283_0_0.jpg	283	0	0	0	17
nov2021_283_0_2.jpg	283	0	2	0	18
nov2021_283_1_0.jpg	283	1	0	6	17
nov2021_283_1_2.jpg	283	1	2	6	18
nov2021_283_2_0.jpg	283	2	0	11	17
nov2021_283_2_2.jpg	283	2	2	12	18
nov2021_284_0_0.jpg	284	0	0	0	1
nov2021_284_0_2.jpg	284	0	2	0	1
nov2021_284_1_0.jpg	284	1	0	0	1
nov2021_284_1_2.jpg	284	1	2	0	1
nov2021_284_2_0.jpg	284	2	0	1	1
nov2021_284_2_2.jpg	284	2	2	1	1
nov2021_285_0_0.jpg	285	0	0	0	0
nov2021_285_0_2.jpg	285	0	2	0	0
nov2021_285_1_0.jpg	285	1	0	0	0
nov2021_285_1_2.jpg	285	1	2	0	0
nov2021_285_2_0.jpg	285	2	0	0	0
nov2021_285_2_2.jpg	285	2	2	0	0
nov2021_286_0_0.jpg	286	0	0	0	0
nov2021_286_0_2.jpg	286	0	2	0	0
nov2021_286_1_0.jpg	286	1	0	0	0
nov2021_286_1_2.jpg	286	1	2	0	0
nov2021_286_2_0.jpg	286	2	0	0	0
nov2021_286_2_2.jpg	286	2	2	0	0
nov2021_287_0_0.jpg	287	0	0	0	0
nov2021_287_0_2.jpg	287	0	2	0	0
nov2021_287_1_0.jpg	287	1	0	0	0
nov2021_287_1_2.jpg	287	1	2	0	0
nov2021_287_2_0.jpg	287	2	0	0	0
nov2021_287_2_2.jpg	287	2	2	0	0
nov2021_288_0_0.jpg	288	0	0	0	0
nov2021_288_0_2.jpg	288	0	2	0	0
nov2021_288_1_0.jpg	288	1	0	0	0
nov2021_288_1_2.jpg	288	1	2	0	0
nov2021_288_2_0.jpg	288	2	0	0	0
nov2021_288_2_2.jpg	288	2	2	0	0
nov2021_289_0_0.jpg	289	0	0	0	6
nov2021_289_0_2.jpg	289	0	2	0	6
nov2021_289_1_0.jpg	289	1	0	3	6
nov2021_289_1_2.jpg	289	1	2	3	6
nov2021_289_2_0.jpg	289	2	0	3	6
nov2021_289_2_2.jpg	289	2	2	3	6
nov2021_290_0_0.jpg	290	0	0	0	0
nov2021_290_0_2.jpg	290	0	2	0	0
nov2021_290_1_0.jpg	290	1	0	0	0
nov2021_290_1_2.jpg	290	1	2	0	0
nov2021_290_2_0.jpg	290	2	0	0	0
nov2021_290_2_2.jpg	290	2	2	0	0
nov2021_291_0_0.jpg	291	0	0	0	0
nov2021_291_0_2.jpg	291	0	2	0	0
nov2021_291_1_0.jpg	291	1	0	0	0
nov2021_291_1_2.jpg	291	1	2	0	0
nov2021_291_2_0.jpg	291	2	0	0	0
nov2021_291_2_2.jpg	291	2	2	0	0
nov2021_292_0_0.jpg	292	0	0	0	0
nov2021_292_0_2.jpg	292	0	2	0	0
nov2021_292_1_0.jpg	292	1	0	0	0
nov2021_292_1_2.jpg	292	1	2	0	0
nov2021_292_2_0.jpg	292	2	0	0	0
nov2021_292_2_2.jpg	292	2	2	0	0
nov2021_293_0_0.jpg	293	0	0	0	0
nov2021_293_0_2.jpg	293	0	2	0	0
nov2021_293_1_0.jpg	293	1	0	0	0
nov2021_293_1_2.jpg	293	1	2	0	0
nov2021_293_2_0.jpg	293	2	0	0	0
nov2021_293_2_2.jpg	293	2	2	0	0
nov2021_294_0_0.jpg	294	0	0	0	0
nov2021_294_0_2.jpg	294	0	2	0	0
nov2021_294_1_0.jpg	294	1	0	0	0
nov2021_294_1_2.jpg	294	1	2	0	0
nov2021_294_2_0.jpg	294	2	0	0	0
nov2021_294_2_2.jpg	294	2	2	0	0
nov2021_295_0_0.jpg	295	0	0	0	10
nov2021_295_0_2.jpg	295	0	2	0	10
nov2021_295_1_0.jpg	295	1	0	4	10
nov2021_295_1_2.jpg	295	1	2	4	10
nov2021_295_2_0.jpg	295	2	0	6	10
nov2021_295_2_2.jpg	295	2	2	6	10
nov2021_296_0_0.jpg	296	0	0	0	55
nov2021_296_0_2.jpg	296	0	2	0	57
nov2021_296_1_0.jpg	296	1	0	44	55
nov2021_296_1_2.jpg	296	1	2	46	57
nov2021_296_2_0.jpg	296	2	0	11	55
nov2021_296_2_2.jpg	296	2	2	11	57
nov2021_297_0_0.jpg	297	0	0	0	30
nov2021_297_0_2.jpg	297	0	2	0	30
nov2021_297_1_0.jpg	297	1	0	21	30
nov2021_297_1_2.jpg	297	1	2	21	30
nov2021_297_2_0.jpg	297	2	0	9	30
nov2021_297_2_2.jpg	297	2	2	9	30
nov2021_298_0_0.jpg	298	0	0	0	11
nov2021_298_0_2.jpg	298	0	2	0	11
nov2021_298_1_0.jpg	298	1	0	7	11
nov2021_298_1_2.jpg	298	1	2	7	11
nov2021_298_2_0.jpg	298	2	0	4	11
nov2021_298_2_2.jpg	298	2	2	4	11
nov2021_299_0_0.jpg	299	0	0	1	13
nov2021_299_0_2.jpg	299	0	2	1	13
nov2021_299_1_0.jpg	299	1	0	12	13
nov2021_299_1_2.jpg	299	1	2	12	13
nov2021_299_2_0.jpg	299	2	0	0	13
nov2021_299_2_2.jpg	299	2	2	0	13
nov2021_300_0_0.jpg	300	0	0	0	0
nov2021_300_0_2.jpg	300	0	2	0	0
nov2021_300_1_0.jpg	300	1	0	0	0
nov2021_300_1_2.jpg	300	1	2	0	0
nov2021_300_2_0.jpg	300	2	0	0	0
nov2021_300_2_2.jpg	300	2	2	0	0
nov2021_301_0_0.jpg	301	0	0	0	0
nov2021_301_0_2.jpg	301	0	2	0	0
nov2021_301_1_0.jpg	301	1	0	0	0
nov2021_301_1_2.jpg	301	1	2	0	0
nov2021_301_2_0.jpg	301	2	0	0	0
nov2021_301_2_2.jpg	301	2	2	0	0
nov2021_302_0_0.jpg	302	0	0	0	0
nov2021_302_0_2.jpg	302	0	2	0	0
nov2021_302_1_0.jpg	302	1	0	0	0
nov2021_302_1_2.jpg	302	1	2	0	0
nov2021_302_2_0.jpg	302	2	0	0	0
nov2021_302_2_2.jpg	302	2	2	0	0
nov2021_303_0_0.jpg	303	0	0	0	0
nov2021_303_0_2.jpg	303	0	2	0	0
nov2021_303_1_0.jpg	303	1	0	0	0
nov2021_303_1_2.jpg	303	1	2	0	0
nov2021_303_2_0.jpg	303	2	0	0	0
nov2021_303_2_2.jpg	303	2	2	0	0
nov2021_304_0_0.jpg	304	0	0	0	0
nov2021_304_0_2.jpg	304	0	2	0	0
nov2021_304_1_0.jpg	304	1	0	0	0
nov2021_304_1_2.jpg	304	1	2	0	0
nov2021_304_2_0.jpg	304	2	0	0	0
nov2021_304_2_2.jpg	304	2	2	0	0
nov2021_305_0_0.jpg	305	0	0	0	1
nov2021_305_0_2.jpg	305	0	2	0	1
nov2021_305_1_0.jpg	305	1	0	1	1
nov2021_305_1_2.jpg	305	1	2	1	1
nov2021_305_2_0.jpg	305	2	0	0	1
nov2021_305_2_2.jpg	305	2	2	0	1
nov2021_306_0_0.jpg	306	0	0	0	0
nov2021_306_0_2.jpg	306	0	2	0	0
nov2021_306_1_0.jpg	306	1	0	0	0
nov2021_306_1_2.jpg	306	1	2	0	0
nov2021_306_2_0.jpg	306	2	0	0	0
nov2021_306_2_2.jpg	306	2	2	0	0
nov2021_307_0_0.jpg	307	0	0	0	0
nov2021_307_0_2.jpg	307	0	2	0	0
nov2021_307_1_0.jpg	307	1	0	0	0
nov2021_307_1_2.jpg	307	1	2	0	0
nov2021_307_2_0.jpg	307	2	0	0	0
nov2021_307_2_2.jpg	307	2	2	0	0
nov2021_308_0_0.jpg	308	0	0	0	0
nov2021_308_0_2.jpg	308	0	2	0	0
nov2021_308_1_0.jpg	308	1	0	0	0
nov2021_308_1_2.jpg	308	1	2	0	0
nov2021_308_2_0.jpg	308	2	0	0	0
nov2021_308_2_2.jpg	308	2	2	0	0
nov2021_309_0_0.jpg	309	0	0	0	0
nov2021_309_0_2.jpg	309	0	2	0	0
nov2021_309_1_0.jpg	309	1	0	0	0
nov2021_309_1_2.jpg	309	1	2	0	0
nov2021_309_2_0.jpg	309	2	0	0	0
nov2021_309_2_2.jpg	309	2	2	0	0
nov2021_310_0_0.jpg	310	0	0	0	0
nov2021_310_0_2.jpg	310	0	2	0	0
nov2021_310_1_0.jpg	310	1	0	0	0
nov2021_310_1_2.jpg	310	1	2	0	0
nov2021_310_2_0.jpg	310	2	0	0	0
nov2021_310_2_2.jpg	310	2	2	0	0
nov2021_311_0_0.jpg	311	0	0	0	0
nov2021_311_0_2.jpg	311	0	2	0	0
nov2021_311_1_0.jpg	311	1	0	0	0
nov2021_311_1_2.jpg	311	1	2	0	0
nov2021_311_2_0.jpg	311	2	0	0	0
nov2021_311_2_2.jpg	311	2	2	0	0
nov2021_312_0_0.jpg	312	0	0	0	0
nov2021_312_0_2.jpg	312	0	2	0	0
nov2021_312_1_0.jpg	312	1	0	0	0
nov2021_312_1_2.jpg	312	1	2	0	0
nov2021_312_2_0.jpg	312	2	0	0	0
nov2021_312_2_2.jpg	312	2	2	0	0
nov2021_313_0_0.jpg	313	0	0	0	0
nov2021_313_0_2.jpg	313	0	2	0	0
nov2021_313_1_0.jpg	313	1	0	0	0
nov2021_313_1_2.jpg	313	1	2	0	0
nov2021_313_2_0.jpg	313	2	0	0	0
nov2021_313_2_2.jpg	313	2	2	0	0
nov2021_314_0_0.jpg	314	0	0	0	3
nov2021_314_0_2.jpg	314	0	2	0	3
nov2021_314_1_0.jpg	314	1	0	3	3
nov2021_314_1_2.jpg	314	1	2	3	3
nov2021_314_2_0.jpg	314	2	0	0	3
nov2021_314_2_2.jpg	314	2	2	0	3
nov2021_315_0_0.jpg	315	0	0	0	0
nov2021_315_0_2.jpg	315	0	2	0	0
nov2021_315_1_0.jpg	315	1	0	0	0
nov2021_315_1_2.jpg	315	1	2	0	0
nov2021_315_2_0.jpg	315	2	0	0	0
nov2021_315_2_2.jpg	315	2	2	0	0
nov2021_316_0_0.jpg	316	0	0	0	0
nov2021_316_0_2.jpg	316	0	2	0	0
nov2021_316_1_0.jpg	316	1	0	0	0
nov2021_316_1_2.jpg	316	1	2	0	0
nov2021_316_2_0.jpg	316	2	0	0	0
nov2021_316_2_2.jpg	316	2	2	0	0
nov2021_317_0_0.jpg	317	0	0	0	0
nov2021_317_0_2.jpg	317	0	2	0	0
nov2021_317_1_0.jpg	317	1	0	0	0
nov2021_317_1_2.jpg	317	1	2	0	0
nov2021_317_2_0.jpg	317	2	0	0	0
nov2021_317_2_2.jpg	317	2	2	0	0
nov2021_318_0_0.jpg	318	0	0	0	0
nov2021_318_0_2.jpg	318	0	2	0	0
nov2021_318_1_0.jpg	318	1	0	0	0
nov2021_318_1_2.jpg	318	1	2	0	0
nov2021_318_2_0.jpg	318	2	0	0	0
nov2021_318_2_2.jpg	318	2	2	0	0
nov2021_319_0_0.jpg	319	0	0	0	0
nov2021_319_0_2.jpg	319	0	2	0	0
nov2021_319_1_0.jpg	319	1	0	0	0
nov2021_319_1_2.jpg	319	1	2	0	0
nov2021_319_2_0.jpg	319	2	0	0	0
nov2021_319_2_2.jpg	319	2	2	0	0
nov2021_320_0_0.jpg	320	0	0	0	0
nov2021_320_0_2.jpg	320	0	2	0	0
nov2021_320_1_0.jpg	320	1	0	0	0
nov2021_320_1_2.jpg	320	1	2	0	0
nov2021_320_2_0.jpg	320	2	0	0	0
nov2021_320_2_2.jpg	320	2	2	0	0
nov2021_321_0_0.jpg	321	0	0	0	0
nov2021_321_0_2.jpg	321	0	2	0	0
nov2021_321_1_0.jpg	321	1	0	0	0
nov2021_321_1_2.jpg	321	1	2	0	0
nov2021_321_2_0.jpg	321	2	0	0	0
nov2021_321_2_2.jpg	321	2	2	0	0
nov2021_322_0_0.jpg	322	0	0	3	7
nov2021_322_0_2.jpg	322	0	2	3	7
nov2021_322_1_0.jpg	322	1	0	4	7
nov2021_322_1_2.jpg	322	1	2	4	7
nov2021_322_2_0.jpg	322	2	0	0	7
nov2021_322_2_2.jpg	322	2	2	0	7
nov2021_323_0_0.jpg	323	0	0	0	0
nov2021_323_0_2.jpg	323	0	2	0	0
nov2021_323_1_0.jpg	323	1	0	0	0
nov2021_323_1_2.jpg	323	1	2	0	0
nov2021_323_2_0.jpg	323	2	0	0	0
nov2021_323_2_2.jpg	323	2	2	0	0
nov2021_324_0_0.jpg	324	0	0	0	0
nov2021_324_0_2.jpg	324	0	2	0	0
nov2021_324_1_0.jpg	324	1	0	0	0
nov2021_324_1_2.jpg	324	1	2	0	0
nov2021_324_2_0.jpg	324	2	0	0	0
nov2021_324_2_2.jpg	324	2	2	0	0
nov2021_325_0_0.jpg	325	0	0	0	0
nov2021_325_0_2.jpg	325	0	2	0	0
nov2021_325_1_0.jpg	325	1	0	0	0
nov2021_325_1_2.jpg	325	1	2	0	0
nov2021_325_2_0.jpg	325	2	0	0	0
nov2021_325_2_2.jpg	325	2	2	0	0
nov2021_326_0_0.jpg	326	0	0	0	0
nov2021_326_0_2.jpg	326	0	2	0	0
nov2021_326_1_0.jpg	326	1	0	0	0
nov2021_326_1_2.jpg	326	1	2	0	0
nov2021_326_2_0.jpg	326	2	0	0	0
nov2021_326_2_2.jpg	326	2	2	0	0
nov2021_327_0_0.jpg	327	0	0	0	0
nov2021_327_0_2.jpg	327	0	2	0	0
nov2021_327_1_0.jpg	327	1	0	0	0
nov2021_327_1_2.jpg	327	1	2	0	0
nov2021_327_2_0.jpg	327	2	0	0	0
nov2021_327_2_2.jpg	327	2	2	0	0
nov2021_328_0_0.jpg	328	0	0	0	10
nov2021_328_0_2.jpg	328	0	2	0	10
nov2021_328_1_0.jpg	328	1	0	9	10
nov2021_328_1_2.jpg	328	1	2	9	10
nov2021_328_2_0.jpg	328	2	0	1	10
nov2021_328_2_2.jpg	328	2	2	1	10
nov2021_329_0_0.jpg	329	0	0	0	29
nov2021_329_0_2.jpg	329	0	2	0	29
nov2021_329_1_0.jpg	329	1	0	22	29
nov2021_329_1_2.jpg	329	1	2	22	29
nov2021_329_2_0.jpg	329	2	0	7	29
nov2021_329_2_2.jpg	329	2	2	7	29
nov2021_330_0_0.jpg	330	0	0	0	0
nov2021_330_0_2.jpg	330	0	2	0	0
nov2021_330_1_0.jpg	330	1	0	0	0
nov2021_330_1_2.jpg	330	1	2	0	0
nov2021_330_2_0.jpg	330	2	0	0	0
nov2021_330_2_2.jpg	330	2	2	0	0
nov2021_331_0_0.jpg	331	0	0	0	0
nov2021_331_0_2.jpg	331	0	2	0	0
nov2021_331_1_0.jpg	331	1	0	0	0
nov2021_331_1_2.jpg	331	1	2	0	0
nov2021_331_2_0.jpg	331	2	0	0	0
nov2021_331_2_2.jpg	331	2	2	0	0
nov2021_332_0_0.jpg	332	0	0	0	0
nov2021_332_0_2.jpg	332	0	2	0	0
nov2021_332_1_0.jpg	332	1	0	0	0
nov2021_332_1_2.jpg	332	1	2	0	0
nov2021_332_2_0.jpg	332	2	0	0	0
nov2021_332_2_2.jpg	332	2	2	0	0
nov2021_333_0_0.jpg	333	0	0	0	0
nov2021_333_0_2.jpg	333	0	2	0	0
nov2021_333_1_0.jpg	333	1	0	0	0
nov2021_333_1_2.jpg	333	1	2	0	0
nov2021_333_2_0.jpg	333	2	0	0	0
nov2021_333_2_2.jpg	333	2	2	0	0
nov2021_334_0_0.jpg	334	0	0	0	0
[truncated: 281 more rows]
