# Supplementary material for: Multi-contrast machine learning improves schistosomiasis diagnostic performance
Source: PLoS Negl Trop Dis. 2025 Aug 4;19(8):e0012879. doi: 10.1371/journal.pntd.0012879 (PMC12334053; doi:10.1371/journal.pntd.0012879)
Supplement: S3 Table — Table with bounding box xy coordinates for S. haematobium eggs and “doubtful” objects annotated on the images of Dataset 1. (CSV) [file pntd.0012879.s008.csv]

imageName	objectType	xCoord	yCoord
mar2020_001_0_0.jpg	S.haematobium	390	860
mar2020_001_0_0.jpg	S.haematobium	520	890
mar2020_001_0_0.jpg	S.haematobium	610	310
mar2020_001_0_0.jpg	S.haematobium	650	790
mar2020_001_0_0.jpg	S.haematobium	740	840
mar2020_001_0_0.jpg	S.haematobium	860	370
mar2020_001_0_0.jpg	S.haematobium	870	50
mar2020_001_0_0.jpg	S.haematobium	920	260
mar2020_001_0_0.jpg	S.haematobium	920	410
mar2020_001_0_0.jpg	S.haematobium	950	340
mar2020_001_0_0.jpg	S.haematobium	1010	130
mar2020_001_0_0.jpg	S.haematobium	1040	190
mar2020_001_0_0.jpg	S.haematobium	1060	330
mar2020_001_0_0.jpg	S.haematobium	1190	560
mar2020_001_0_0.jpg	S.haematobium	1260	760
mar2020_001_0_0.jpg	doubtful	1280	1040
mar2020_001_0_0.jpg	S.haematobium	1300	500
mar2020_001_0_0.jpg	S.haematobium	1330	410
mar2020_001_0_0.jpg	S.haematobium	1440	450
mar2020_001_0_0.jpg	S.haematobium	1460	680
mar2020_001_0_0.jpg	S.haematobium	1480	280
mar2020_001_0_0.jpg	S.haematobium	1500	880
mar2020_001_0_0.jpg	S.haematobium	1510	410
mar2020_001_0_0.jpg	S.haematobium	1530	670
mar2020_001_0_0.jpg	S.haematobium	1540	550
mar2020_001_0_0.jpg	S.haematobium	1570	460
mar2020_001_0_0.jpg	S.haematobium	1580	310
mar2020_001_0_0.jpg	S.haematobium	1610	250
mar2020_001_0_0.jpg	S.haematobium	1640	660
mar2020_001_0_0.jpg	S.haematobium	1650	410
mar2020_001_0_0.jpg	S.haematobium	1720	220
mar2020_001_0_0.jpg	S.haematobium	1770	480
mar2020_001_0_0.jpg	S.haematobium	1810	810
mar2020_001_0_0.jpg	S.haematobium	1910	50
mar2020_001_0_0.jpg	S.haematobium	1920	660
mar2020_001_0_0.jpg	S.haematobium	1960	740
mar2020_001_0_0.jpg	S.haematobium	1970	550
mar2020_001_0_0.jpg	S.haematobium	2060	180
mar2020_001_0_0.jpg	S.haematobium	2100	600
mar2020_001_0_0.jpg	S.haematobium	2130	710
mar2020_001_0_0.jpg	S.haematobium	2220	920
mar2020_001_0_0.jpg	S.haematobium	2400	80
mar2020_001_0_0.jpg	S.haematobium	2450	310
mar2020_001_0_0.jpg	S.haematobium	2460	410
mar2020_001_0_0.jpg	S.haematobium	2484	1176
mar2020_001_0_0.jpg	S.haematobium	2490	890
mar2020_001_0_0.jpg	S.haematobium	2620	830
mar2020_001_0_0.jpg	S.haematobium	2630	590
mar2020_001_0_0.jpg	S.haematobium	2700	360
mar2020_001_0_0.jpg	S.haematobium	2710	1230
mar2020_001_0_0.jpg	S.haematobium	2720	120
mar2020_001_0_0.jpg	doubtful	2740	1450
mar2020_001_0_0.jpg	S.haematobium	2740	1670
mar2020_001_0_0.jpg	S.haematobium	2770	1630
mar2020_001_0_0.jpg	S.haematobium	2780	780
mar2020_001_0_0.jpg	S.haematobium	2790	1400
mar2020_001_0_0.jpg	S.haematobium	2810	250
mar2020_001_0_0.jpg	S.haematobium	2820	1000
mar2020_001_0_0.jpg	S.haematobium	2830	550
mar2020_001_0_0.jpg	S.haematobium	2840	950
mar2020_001_0_0.jpg	S.haematobium	2870	540
mar2020_001_0_0.jpg	S.haematobium	2890	450
mar2020_001_0_0.jpg	S.haematobium	2910	940
mar2020_001_0_0.jpg	doubtful	3050	2300
mar2020_001_0_0.jpg	doubtful	3100	1280
mar2020_001_0_0.jpg	S.haematobium	3150	970
mar2020_001_0_0.jpg	S.haematobium	3210	1070
mar2020_001_0_0.jpg	S.haematobium	3270	510
mar2020_001_0_0.jpg	S.haematobium	3270	890
mar2020_001_0_0.jpg	S.haematobium	3340	210
mar2020_001_0_0.jpg	S.haematobium	3360	120
mar2020_001_0_0.jpg	doubtful	3830	1690
mar2020_001_0_2.jpg	S.haematobium	420	850
mar2020_001_0_2.jpg	S.haematobium	510	870
mar2020_001_0_2.jpg	S.haematobium	610	310
mar2020_001_0_2.jpg	S.haematobium	660	790
mar2020_001_0_2.jpg	S.haematobium	750	840
mar2020_001_0_2.jpg	S.haematobium	870	380
mar2020_001_0_2.jpg	S.haematobium	900	70
mar2020_001_0_2.jpg	S.haematobium	930	420
mar2020_001_0_2.jpg	S.haematobium	940	280
mar2020_001_0_2.jpg	S.haematobium	950	360
mar2020_001_0_2.jpg	S.haematobium	1030	110
mar2020_001_0_2.jpg	S.haematobium	1040	180
mar2020_001_0_2.jpg	S.haematobium	1070	330
mar2020_001_0_2.jpg	S.haematobium	1200	570
mar2020_001_0_2.jpg	S.haematobium	1270	760
mar2020_001_0_2.jpg	S.haematobium	1300	510
mar2020_001_0_2.jpg	S.haematobium	1330	430
mar2020_001_0_2.jpg	S.haematobium	1440	450
mar2020_001_0_2.jpg	S.haematobium	1460	680
mar2020_001_0_2.jpg	S.haematobium	1500	360
mar2020_001_0_2.jpg	S.haematobium	1510	880
mar2020_001_0_2.jpg	S.haematobium	1530	670
mar2020_001_0_2.jpg	S.haematobium	1560	270
mar2020_001_0_2.jpg	S.haematobium	1640	250
mar2020_001_0_2.jpg	S.haematobium	1640	670
mar2020_001_0_2.jpg	S.haematobium	1730	210
mar2020_001_0_2.jpg	S.haematobium	1790	470
mar2020_001_0_2.jpg	S.haematobium	1810	820
mar2020_001_0_2.jpg	S.haematobium	1900	740
mar2020_001_0_2.jpg	S.haematobium	1920	60
mar2020_001_0_2.jpg	S.haematobium	1970	640
mar2020_001_0_2.jpg	S.haematobium	2020	550
mar2020_001_0_2.jpg	S.haematobium	2060	190
mar2020_001_0_2.jpg	S.haematobium	2100	600
mar2020_001_0_2.jpg	S.haematobium	2210	960
mar2020_001_0_2.jpg	S.haematobium	2390	70
mar2020_001_0_2.jpg	S.haematobium	2440	340
mar2020_001_0_2.jpg	S.haematobium	2450	400
mar2020_001_0_2.jpg	S.haematobium	2480	900
mar2020_001_0_2.jpg	S.haematobium	2480	1170
mar2020_001_0_2.jpg	S.haematobium	2560	10
mar2020_001_0_2.jpg	S.haematobium	2630	620
mar2020_001_0_2.jpg	S.haematobium	2630	840
mar2020_001_0_2.jpg	S.haematobium	2640	450
mar2020_001_0_2.jpg	S.haematobium	2680	140
mar2020_001_0_2.jpg	S.haematobium	2710	1240
mar2020_001_0_2.jpg	S.haematobium	2720	50
mar2020_001_0_2.jpg	S.haematobium	2720	340
mar2020_001_0_2.jpg	S.haematobium	2730	1440
mar2020_001_0_2.jpg	S.haematobium	2740	1670
mar2020_001_0_2.jpg	S.haematobium	2760	1630
mar2020_001_0_2.jpg	S.haematobium	2770	790
mar2020_001_0_2.jpg	S.haematobium	2800	250
mar2020_001_0_2.jpg	S.haematobium	2856	992
mar2020_001_0_2.jpg	S.haematobium	2900	470
mar2020_001_0_2.jpg	S.haematobium	3150	970
mar2020_001_0_2.jpg	S.haematobium	3210	1070
mar2020_001_0_2.jpg	S.haematobium	3270	500
mar2020_001_0_2.jpg	S.haematobium	3280	890
mar2020_001_0_2.jpg	S.haematobium	3320	210
mar2020_001_0_2.jpg	S.haematobium	3320	370
mar2020_001_0_2.jpg	S.haematobium	3370	120
mar2020_001_1_0.jpg	S.haematobium	240	430
mar2020_001_1_0.jpg	S.haematobium	240	670
mar2020_001_1_0.jpg	S.haematobium	250	30
mar2020_001_1_0.jpg	S.haematobium	250	170
mar2020_001_1_0.jpg	S.haematobium	250	290
mar2020_001_1_0.jpg	S.haematobium	250	490
mar2020_001_1_0.jpg	S.haematobium	250	540
mar2020_001_1_0.jpg	S.haematobium	250	920
mar2020_001_1_0.jpg	S.haematobium	250	1240
mar2020_001_1_0.jpg	S.haematobium	260	600
mar2020_001_1_0.jpg	S.haematobium	260	1450
mar2020_001_1_0.jpg	S.haematobium	270	860
mar2020_001_1_0.jpg	S.haematobium	280	360
mar2020_001_1_0.jpg	S.haematobium	280	1580
mar2020_001_1_0.jpg	S.haematobium	290	980
mar2020_001_1_0.jpg	S.haematobium	320	910
mar2020_001_1_0.jpg	S.haematobium	330	1260
mar2020_001_1_0.jpg	S.haematobium	340	1140
mar2020_001_1_0.jpg	S.haematobium	350	1590
mar2020_001_1_0.jpg	S.haematobium	360	940
mar2020_001_1_0.jpg	S.haematobium	360	1870
mar2020_001_1_0.jpg	S.haematobium	380	1320
mar2020_001_1_0.jpg	S.haematobium	400	180
mar2020_001_1_0.jpg	S.haematobium	420	1880
mar2020_001_1_0.jpg	S.haematobium	420	2090
mar2020_001_1_0.jpg	S.haematobium	430	30
mar2020_001_1_0.jpg	S.haematobium	440	2040
mar2020_001_1_0.jpg	S.haematobium	440	2160
mar2020_001_1_0.jpg	S.haematobium	470	1980
mar2020_001_1_0.jpg	S.haematobium	480	1920
mar2020_001_1_0.jpg	S.haematobium	490	1380
mar2020_001_1_0.jpg	S.haematobium	510	1560
mar2020_001_1_0.jpg	S.haematobium	510	1870
mar2020_001_1_0.jpg	S.haematobium	570	1360
mar2020_001_1_0.jpg	S.haematobium	570	1420
mar2020_001_1_0.jpg	S.haematobium	570	2790
mar2020_001_1_0.jpg	S.haematobium	620	1070
mar2020_001_1_0.jpg	S.haematobium	620	1300
mar2020_001_1_0.jpg	S.haematobium	640	1910
mar2020_001_1_0.jpg	S.haematobium	710	1720
mar2020_001_1_0.jpg	S.haematobium	720	1860
mar2020_001_1_0.jpg	S.haematobium	730	2030
mar2020_001_1_0.jpg	S.haematobium	770	410
mar2020_001_1_0.jpg	S.haematobium	770	1810
mar2020_001_1_0.jpg	S.haematobium	780	1640
mar2020_001_1_0.jpg	S.haematobium	780	2080
mar2020_001_1_0.jpg	S.haematobium	790	2010
mar2020_001_1_0.jpg	S.haematobium	820	2440
mar2020_001_1_0.jpg	S.haematobium	820	2500
mar2020_001_1_0.jpg	S.haematobium	840	2860
mar2020_001_1_0.jpg	S.haematobium	850	2550
mar2020_001_1_0.jpg	S.haematobium	890	2490
mar2020_001_1_0.jpg	S.haematobium	910	2760
mar2020_001_1_0.jpg	S.haematobium	910	2840
mar2020_001_1_0.jpg	S.haematobium	960	1770
mar2020_001_1_0.jpg	S.haematobium	960	2010
mar2020_001_1_0.jpg	S.haematobium	970	2180
mar2020_001_1_0.jpg	S.haematobium	970	2670
mar2020_001_1_0.jpg	S.haematobium	980	1900
mar2020_001_1_0.jpg	S.haematobium	980	2590
mar2020_001_1_0.jpg	S.haematobium	990	1950
mar2020_001_1_0.jpg	S.haematobium	1010	1430
mar2020_001_1_0.jpg	S.haematobium	1010	2140
mar2020_001_1_0.jpg	S.haematobium	1010	2300
mar2020_001_1_0.jpg	S.haematobium	1010	2490
mar2020_001_1_0.jpg	S.haematobium	1030	2640
mar2020_001_1_0.jpg	S.haematobium	1040	2810
mar2020_001_1_0.jpg	S.haematobium	1060	1880
mar2020_001_1_0.jpg	S.haematobium	1060	2120
mar2020_001_1_0.jpg	S.haematobium	1060	2550
mar2020_001_1_0.jpg	S.haematobium	1070	2690
mar2020_001_1_0.jpg	S.haematobium	1140	1590
mar2020_001_1_0.jpg	S.haematobium	1140	1870
mar2020_001_1_0.jpg	S.haematobium	1170	2150
mar2020_001_1_0.jpg	S.haematobium	1180	1680
mar2020_001_1_0.jpg	S.haematobium	1210	1600
mar2020_001_1_0.jpg	S.haematobium	1220	1950
mar2020_001_1_0.jpg	S.haematobium	1220	2380
mar2020_001_1_0.jpg	S.haematobium	1250	2000
mar2020_001_1_0.jpg	S.haematobium	1280	2380
mar2020_001_1_0.jpg	S.haematobium	1280	2990
mar2020_001_1_0.jpg	S.haematobium	1300	1820
mar2020_001_1_0.jpg	S.haematobium	1300	1920
mar2020_001_1_0.jpg	S.haematobium	1320	2920
mar2020_001_1_0.jpg	S.haematobium	1330	2860
mar2020_001_1_0.jpg	S.haematobium	1360	1860
mar2020_001_1_0.jpg	S.haematobium	1360	1940
mar2020_001_1_0.jpg	S.haematobium	1380	1580
mar2020_001_1_0.jpg	S.haematobium	1400	2890
mar2020_001_1_0.jpg	S.haematobium	1410	2090
mar2020_001_1_0.jpg	S.haematobium	1420	1780
mar2020_001_1_0.jpg	S.haematobium	1420	1860
mar2020_001_1_0.jpg	S.haematobium	1420	2030
mar2020_001_1_0.jpg	S.haematobium	1430	2960
mar2020_001_1_0.jpg	S.haematobium	1450	2840
mar2020_001_1_0.jpg	S.haematobium	1460	2180
mar2020_001_1_0.jpg	S.haematobium	1490	1530
mar2020_001_1_0.jpg	S.haematobium	1510	1940
mar2020_001_1_0.jpg	S.haematobium	1510	2080
mar2020_001_1_0.jpg	S.haematobium	1520	2950
mar2020_001_1_0.jpg	S.haematobium	1530	2850
mar2020_001_1_0.jpg	S.haematobium	1550	2760
mar2020_001_1_0.jpg	S.haematobium	1580	2060
mar2020_001_1_0.jpg	S.haematobium	1590	2110
mar2020_001_1_0.jpg	S.haematobium	1600	2700
mar2020_001_1_0.jpg	S.haematobium	1610	2910
mar2020_001_1_0.jpg	S.haematobium	1630	2750
mar2020_001_1_0.jpg	S.haematobium	1670	2260
mar2020_001_1_0.jpg	S.haematobium	1700	2700
mar2020_001_1_0.jpg	S.haematobium	1710	2950
mar2020_001_1_0.jpg	S.haematobium	1730	1700
mar2020_001_1_0.jpg	S.haematobium	1730	1950
mar2020_001_1_0.jpg	S.haematobium	1730	2860
mar2020_001_1_0.jpg	S.haematobium	1770	1450
mar2020_001_1_0.jpg	S.haematobium	1790	1860
mar2020_001_1_0.jpg	S.haematobium	1800	2950
mar2020_001_1_0.jpg	S.haematobium	1810	2140
mar2020_001_1_0.jpg	S.haematobium	1830	2020
mar2020_001_1_0.jpg	S.haematobium	1830	2320
mar2020_001_1_0.jpg	S.haematobium	1840	2370
mar2020_001_1_0.jpg	S.haematobium	1860	1870
mar2020_001_1_0.jpg	S.haematobium	1880	2420
mar2020_001_1_0.jpg	S.haematobium	1890	2060
mar2020_001_1_0.jpg	S.haematobium	1890	2150
mar2020_001_1_0.jpg	S.haematobium	1910	2540
mar2020_001_1_0.jpg	S.haematobium	1920	1900
mar2020_001_1_0.jpg	S.haematobium	1920	2200
mar2020_001_1_0.jpg	S.haematobium	1930	2340
mar2020_001_1_0.jpg	S.haematobium	1990	2310
mar2020_001_1_0.jpg	S.haematobium	2040	2690
mar2020_001_1_0.jpg	S.haematobium	2130	1650
mar2020_001_1_0.jpg	S.haematobium	2160	2100
mar2020_001_1_0.jpg	S.haematobium	2180	1670
mar2020_001_1_0.jpg	S.haematobium	2190	1750
mar2020_001_1_0.jpg	S.haematobium	2190	1960
mar2020_001_1_0.jpg	S.haematobium	2220	2150
mar2020_001_1_0.jpg	S.haematobium	2230	1730
mar2020_001_1_0.jpg	S.haematobium	2230	2250
mar2020_001_1_0.jpg	S.haematobium	2230	2550
mar2020_001_1_0.jpg	S.haematobium	2240	2490
mar2020_001_1_0.jpg	S.haematobium	2260	2630
mar2020_001_1_0.jpg	S.haematobium	2280	1700
mar2020_001_1_0.jpg	S.haematobium	2280	2370
mar2020_001_1_0.jpg	S.haematobium	2290	1770
mar2020_001_1_0.jpg	S.haematobium	2330	2130
mar2020_001_1_0.jpg	S.haematobium	2360	2080
mar2020_001_1_0.jpg	S.haematobium	2370	1580
mar2020_001_1_0.jpg	S.haematobium	2380	1820
mar2020_001_1_0.jpg	S.haematobium	2400	2560
mar2020_001_1_0.jpg	S.haematobium	2400	2850
mar2020_001_1_0.jpg	S.haematobium	2410	2610
mar2020_001_1_0.jpg	S.haematobium	2420	1770
mar2020_001_1_0.jpg	S.haematobium	2430	2960
mar2020_001_1_0.jpg	S.haematobium	2450	2900
mar2020_001_1_0.jpg	S.haematobium	2460	1430
mar2020_001_1_0.jpg	S.haematobium	2460	2800
mar2020_001_1_0.jpg	S.haematobium	2470	1870
mar2020_001_1_0.jpg	S.haematobium	2470	2210
mar2020_001_1_0.jpg	S.haematobium	2490	2140
mar2020_001_1_0.jpg	S.haematobium	2520	2090
mar2020_001_1_0.jpg	S.haematobium	2530	1970
mar2020_001_1_0.jpg	S.haematobium	2530	2050
mar2020_001_1_0.jpg	S.haematobium	2540	2010
mar2020_001_1_0.jpg	S.haematobium	2550	1930
mar2020_001_1_0.jpg	S.haematobium	2580	2480
mar2020_001_1_0.jpg	S.haematobium	2590	2370
mar2020_001_1_0.jpg	S.haematobium	2620	2320
mar2020_001_1_0.jpg	S.haematobium	2630	2940
mar2020_001_1_0.jpg	S.haematobium	2670	3010
mar2020_001_1_0.jpg	S.haematobium	2680	2630
mar2020_001_1_0.jpg	S.haematobium	2720	2550
mar2020_001_1_0.jpg	S.haematobium	2740	1300
mar2020_001_1_0.jpg	S.haematobium	2740	2840
mar2020_001_1_0.jpg	S.haematobium	2750	2210
mar2020_001_1_0.jpg	S.haematobium	2760	2270
mar2020_001_1_0.jpg	S.haematobium	2784	160
mar2020_001_1_0.jpg	S.haematobium	2790	2500
mar2020_001_1_0.jpg	S.haematobium	2830	2740
mar2020_001_1_0.jpg	S.haematobium	2870	2980
mar2020_001_1_0.jpg	S.haematobium	2900	2940
mar2020_001_1_0.jpg	S.haematobium	2910	1190
mar2020_001_1_0.jpg	S.haematobium	2920	650
mar2020_001_1_0.jpg	S.haematobium	2970	2110
mar2020_001_1_0.jpg	S.haematobium	3040	2020
mar2020_001_1_0.jpg	S.haematobium	3040	2290
mar2020_001_1_0.jpg	S.haematobium	3070	2360
mar2020_001_1_0.jpg	S.haematobium	3090	870
mar2020_001_1_0.jpg	S.haematobium	3090	1560
mar2020_001_1_0.jpg	S.haematobium	3100	2090
mar2020_001_1_0.jpg	S.haematobium	3110	2390
mar2020_001_1_0.jpg	S.haematobium	3130	770
mar2020_001_1_0.jpg	S.haematobium	3140	680
mar2020_001_1_0.jpg	S.haematobium	3140	1860
mar2020_001_1_0.jpg	S.haematobium	3140	2300
mar2020_001_1_0.jpg	S.haematobium	3160	1670
mar2020_001_1_0.jpg	S.haematobium	3180	1930
mar2020_001_1_0.jpg	S.haematobium	3190	1450
mar2020_001_1_0.jpg	S.haematobium	3190	2200
mar2020_001_1_0.jpg	S.haematobium	3210	1830
mar2020_001_1_0.jpg	S.haematobium	3220	1590
mar2020_001_1_0.jpg	S.haematobium	3250	1950
mar2020_001_1_0.jpg	S.haematobium	3270	680
mar2020_001_1_0.jpg	S.haematobium	3270	2090
mar2020_001_1_0.jpg	S.haematobium	3280	1550
mar2020_001_1_0.jpg	S.haematobium	3280	3000
mar2020_001_1_0.jpg	S.haematobium	3310	1680
mar2020_001_1_0.jpg	S.haematobium	3320	1880
mar2020_001_1_0.jpg	S.haematobium	3340	830
mar2020_001_1_0.jpg	S.haematobium	3370	1150
mar2020_001_1_0.jpg	S.haematobium	3370	2690
mar2020_001_1_0.jpg	S.haematobium	3390	220
mar2020_001_1_0.jpg	S.haematobium	3390	1400
mar2020_001_1_0.jpg	S.haematobium	3400	820
mar2020_001_1_0.jpg	S.haematobium	3410	140
mar2020_001_1_0.jpg	S.haematobium	3420	510
mar2020_001_1_0.jpg	S.haematobium	3420	680
mar2020_001_1_0.jpg	S.haematobium	3430	250
mar2020_001_1_0.jpg	S.haematobium	3430	1460
mar2020_001_1_0.jpg	S.haematobium	3440	1160
mar2020_001_1_0.jpg	S.haematobium	3440	1280
mar2020_001_1_0.jpg	S.haematobium	3440	1820
mar2020_001_1_0.jpg	S.haematobium	3450	1870
mar2020_001_1_0.jpg	S.haematobium	3460	80
mar2020_001_1_0.jpg	S.haematobium	3460	370
mar2020_001_1_0.jpg	S.haematobium	3460	580
mar2020_001_1_0.jpg	S.haematobium	3460	810
mar2020_001_1_0.jpg	S.haematobium	3460	960
mar2020_001_1_0.jpg	S.haematobium	3470	180
mar2020_001_1_0.jpg	S.haematobium	3470	290
mar2020_001_1_0.jpg	S.haematobium	3470	460
mar2020_001_1_0.jpg	S.haematobium	3470	700
mar2020_001_1_0.jpg	S.haematobium	3470	880
mar2020_001_1_0.jpg	S.haematobium	3470	1030
mar2020_001_1_0.jpg	S.haematobium	3470	1260
mar2020_001_1_0.jpg	S.haematobium	3470	1560
mar2020_001_1_0.jpg	S.haematobium	3470	1630
mar2020_001_1_0.jpg	S.haematobium	3480	1180
mar2020_001_1_2.jpg	S.haematobium	209	652
mar2020_001_1_2.jpg	S.haematobium	210	400
mar2020_001_1_2.jpg	S.haematobium	210	1230
mar2020_001_1_2.jpg	S.haematobium	220	260
mar2020_001_1_2.jpg	S.haematobium	221	922
mar2020_001_1_2.jpg	S.haematobium	225	29
mar2020_001_1_2.jpg	S.haematobium	225	530
mar2020_001_1_2.jpg	S.haematobium	225	1447
mar2020_001_1_2.jpg	S.haematobium	232	474
mar2020_001_1_2.jpg	S.haematobium	240	1580
mar2020_001_1_2.jpg	S.haematobium	250	340
mar2020_001_1_2.jpg	S.haematobium	254	657
mar2020_001_1_2.jpg	S.haematobium	272	968
mar2020_001_1_2.jpg	S.haematobium	289	892
mar2020_001_1_2.jpg	S.haematobium	310	1590
mar2020_001_1_2.jpg	S.haematobium	314	1309
mar2020_001_1_2.jpg	S.haematobium	317	12
mar2020_001_1_2.jpg	S.haematobium	320	1130
mar2020_001_1_2.jpg	S.haematobium	334	932
mar2020_001_1_2.jpg	S.haematobium	342	1876
mar2020_001_1_2.jpg	S.haematobium	370	160
mar2020_001_1_2.jpg	S.haematobium	378	22
mar2020_001_1_2.jpg	S.haematobium	390	2100
mar2020_001_1_2.jpg	S.haematobium	410	2050
mar2020_001_1_2.jpg	S.haematobium	410	2170
mar2020_001_1_2.jpg	S.haematobium	440	1980
mar2020_001_1_2.jpg	S.haematobium	460	1370
mar2020_001_1_2.jpg	S.haematobium	476	1868
mar2020_001_1_2.jpg	S.haematobium	480	1550
mar2020_001_1_2.jpg	S.haematobium	540	1410
mar2020_001_1_2.jpg	S.haematobium	540	2810
mar2020_001_1_2.jpg	S.haematobium	590	1060
mar2020_001_1_2.jpg	S.haematobium	594	1289
mar2020_001_1_2.jpg	S.haematobium	620	1910
mar2020_001_1_2.jpg	S.haematobium	680	1720
mar2020_001_1_2.jpg	S.haematobium	690	1850
mar2020_001_1_2.jpg	S.haematobium	705	2042
mar2020_001_1_2.jpg	S.haematobium	740	1810
mar2020_001_1_2.jpg	S.haematobium	750	390
mar2020_001_1_2.jpg	S.haematobium	750	1640
mar2020_001_1_2.jpg	S.haematobium	756	2088
mar2020_001_1_2.jpg	S.haematobium	765	2019
mar2020_001_1_2.jpg	S.haematobium	792	2514
mar2020_001_1_2.jpg	S.haematobium	794	2460
mar2020_001_1_2.jpg	S.haematobium	818	2876
mar2020_001_1_2.jpg	S.haematobium	822	2566
mar2020_001_1_2.jpg	S.haematobium	872	2514
mar2020_001_1_2.jpg	S.haematobium	880	2780
mar2020_001_1_2.jpg	S.haematobium	910	2862
mar2020_001_1_2.jpg	S.haematobium	930	2010
mar2020_001_1_2.jpg	S.haematobium	941	1770
mar2020_001_1_2.jpg	S.haematobium	950	2190
mar2020_001_1_2.jpg	S.haematobium	960	1960
mar2020_001_1_2.jpg	S.haematobium	960	2600
mar2020_001_1_2.jpg	S.haematobium	968	2694
mar2020_001_1_2.jpg	S.haematobium	988	1426
mar2020_001_1_2.jpg	S.haematobium	990	2150
mar2020_001_1_2.jpg	S.haematobium	990	2310
mar2020_001_1_2.jpg	S.haematobium	990	2504
mar2020_001_1_2.jpg	S.haematobium	1028	2846
mar2020_001_1_2.jpg	S.haematobium	1040	2140
mar2020_001_1_2.jpg	S.haematobium	1044	2572
mar2020_001_1_2.jpg	S.haematobium	1064	2712
mar2020_001_1_2.jpg	S.haematobium	1116	1585
mar2020_001_1_2.jpg	S.haematobium	1130	1870
mar2020_001_1_2.jpg	S.haematobium	1150	2170
mar2020_001_1_2.jpg	S.haematobium	1160	1680
mar2020_001_1_2.jpg	S.haematobium	1198	1594
mar2020_001_1_2.jpg	S.haematobium	1200	1950
mar2020_001_1_2.jpg	S.haematobium	1200	2400
mar2020_001_1_2.jpg	S.haematobium	1230	2010
mar2020_001_1_2.jpg	S.haematobium	1270	2390
mar2020_001_1_2.jpg	S.haematobium	1300	1820
mar2020_001_1_2.jpg	S.haematobium	1320	2882
mar2020_001_1_2.jpg	S.haematobium	1320	2945
mar2020_001_1_2.jpg	S.haematobium	1350	1950
mar2020_001_1_2.jpg	S.haematobium	1370	1580
mar2020_001_1_2.jpg	S.haematobium	1398	1785
mar2020_001_1_2.jpg	S.haematobium	1400	2040
mar2020_001_1_2.jpg	S.haematobium	1400	2100
mar2020_001_1_2.jpg	S.haematobium	1400	2912
mar2020_001_1_2.jpg	S.haematobium	1408	1863
mar2020_001_1_2.jpg	S.haematobium	1420	2989
mar2020_001_1_2.jpg	S.haematobium	1450	2185
mar2020_001_1_2.jpg	S.haematobium	1480	1520
mar2020_001_1_2.jpg	S.haematobium	1500	2090
mar2020_001_1_2.jpg	S.haematobium	1505	1940
mar2020_001_1_2.jpg	S.haematobium	1512	2974
mar2020_001_1_2.jpg	S.haematobium	1526	2872
mar2020_001_1_2.jpg	S.haematobium	1548	2793
mar2020_001_1_2.jpg	S.haematobium	1570	2060
mar2020_001_1_2.jpg	S.haematobium	1580	2120
mar2020_001_1_2.jpg	S.haematobium	1602	2718
mar2020_001_1_2.jpg	S.haematobium	1629	2781
mar2020_001_1_2.jpg	S.haematobium	1648	2945
mar2020_001_1_2.jpg	S.haematobium	1670	2270
mar2020_001_1_2.jpg	S.haematobium	1700	2734
mar2020_001_1_2.jpg	S.haematobium	1716	2989
mar2020_001_1_2.jpg	S.haematobium	1720	1950
mar2020_001_1_2.jpg	S.haematobium	1729	2880
mar2020_001_1_2.jpg	S.haematobium	1730	1700
mar2020_001_1_2.jpg	S.haematobium	1764	1448
mar2020_001_1_2.jpg	S.haematobium	1788	2980
mar2020_001_1_2.jpg	S.haematobium	1793	1861
mar2020_001_1_2.jpg	S.haematobium	1810	2160
mar2020_001_1_2.jpg	S.haematobium	1810	2340
mar2020_001_1_2.jpg	S.haematobium	1820	2030
mar2020_001_1_2.jpg	S.haematobium	1830	2390
mar2020_001_1_2.jpg	S.haematobium	1864	1874
mar2020_001_1_2.jpg	S.haematobium	1870	2440
mar2020_001_1_2.jpg	S.haematobium	1890	2070
mar2020_001_1_2.jpg	S.haematobium	1890	2160
mar2020_001_1_2.jpg	S.haematobium	1905	2571
mar2020_001_1_2.jpg	S.haematobium	1920	2210
mar2020_001_1_2.jpg	S.haematobium	1922	1902
mar2020_001_1_2.jpg	S.haematobium	1944	2361
mar2020_001_1_2.jpg	S.haematobium	1988	2329
mar2020_001_1_2.jpg	S.haematobium	2040	2720
mar2020_001_1_2.jpg	S.haematobium	2139	1645
mar2020_001_1_2.jpg	S.haematobium	2160	2110
mar2020_001_1_2.jpg	S.haematobium	2191	1758
mar2020_001_1_2.jpg	S.haematobium	2201	1670
mar2020_001_1_2.jpg	S.haematobium	2203	1967
mar2020_001_1_2.jpg	S.haematobium	2220	2170
mar2020_001_1_2.jpg	S.haematobium	2230	2570
mar2020_001_1_2.jpg	S.haematobium	2240	2270
mar2020_001_1_2.jpg	S.haematobium	2240	2510
mar2020_001_1_2.jpg	S.haematobium	2243	1734
mar2020_001_1_2.jpg	S.haematobium	2265	2655
mar2020_001_1_2.jpg	S.haematobium	2290	1697
mar2020_001_1_2.jpg	S.haematobium	2290	2388
mar2020_001_1_2.jpg	S.haematobium	2309	1759
mar2020_001_1_2.jpg	S.haematobium	2343	2139
mar2020_001_1_2.jpg	S.haematobium	2370	1580
mar2020_001_1_2.jpg	S.haematobium	2375	2095
mar2020_001_1_2.jpg	S.haematobium	2391	1827
mar2020_001_1_2.jpg	S.haematobium	2405	2870
mar2020_001_1_2.jpg	S.haematobium	2410	2580
mar2020_001_1_2.jpg	S.haematobium	2434	2985
mar2020_001_1_2.jpg	S.haematobium	2435	1773
mar2020_001_1_2.jpg	S.haematobium	2469	2820
mar2020_001_1_2.jpg	S.haematobium	2470	1420
mar2020_001_1_2.jpg	S.haematobium	2470	2932
mar2020_001_1_2.jpg	S.haematobium	2475	1861
mar2020_001_1_2.jpg	S.haematobium	2483	2222
mar2020_001_1_2.jpg	S.haematobium	2507	2161
mar2020_001_1_2.jpg	S.haematobium	2525	2059
mar2020_001_1_2.jpg	S.haematobium	2529	2107
mar2020_001_1_2.jpg	S.haematobium	2537	1975
mar2020_001_1_2.jpg	S.haematobium	2553	2022
mar2020_001_1_2.jpg	S.haematobium	2574	1943
mar2020_001_1_2.jpg	S.haematobium	2580	2520
mar2020_001_1_2.jpg	S.haematobium	2603	2391
mar2020_001_1_2.jpg	S.haematobium	2633	2341
mar2020_001_1_2.jpg	S.haematobium	2649	2954
mar2020_001_1_2.jpg	S.haematobium	2695	2649
mar2020_001_1_2.jpg	S.haematobium	2737	2567
mar2020_001_1_2.jpg	S.haematobium	2757	2856
mar2020_001_1_2.jpg	S.haematobium	2760	1300
mar2020_001_1_2.jpg	S.haematobium	2760	2280
mar2020_001_1_2.jpg	S.haematobium	2770	2220
mar2020_001_1_2.jpg	S.haematobium	2790	2170
mar2020_001_1_2.jpg	S.haematobium	2798	2524
mar2020_001_1_2.jpg	S.haematobium	2808	128
mar2020_001_1_2.jpg	S.haematobium	2831	2769
mar2020_001_1_2.jpg	S.haematobium	2873	3010
mar2020_001_1_2.jpg	S.haematobium	2920	2970
mar2020_001_1_2.jpg	S.haematobium	2930	1190
mar2020_001_1_2.jpg	S.haematobium	2940	630
mar2020_001_1_2.jpg	S.haematobium	2980	2130
mar2020_001_1_2.jpg	S.haematobium	3060	2040
mar2020_001_1_2.jpg	S.haematobium	3060	2310
mar2020_001_1_2.jpg	S.haematobium	3090	2370
mar2020_001_1_2.jpg	S.haematobium	3116	850
mar2020_001_1_2.jpg	S.haematobium	3120	1560
mar2020_001_1_2.jpg	S.haematobium	3130	2100
mar2020_001_1_2.jpg	S.haematobium	3140	2400
mar2020_001_1_2.jpg	S.haematobium	3150	2310
mar2020_001_1_2.jpg	S.haematobium	3159	748
mar2020_001_1_2.jpg	S.haematobium	3160	670
mar2020_001_1_2.jpg	S.haematobium	3165	1864
mar2020_001_1_2.jpg	S.haematobium	3190	1670
mar2020_001_1_2.jpg	S.haematobium	3190	1930
mar2020_001_1_2.jpg	S.haematobium	3220	1450
mar2020_001_1_2.jpg	S.haematobium	3220	2210
mar2020_001_1_2.jpg	S.haematobium	3239	1836
mar2020_001_1_2.jpg	S.haematobium	3260	1590
mar2020_001_1_2.jpg	S.haematobium	3280	1960
mar2020_001_1_2.jpg	S.haematobium	3290	680
mar2020_001_1_2.jpg	S.haematobium	3290	2100
mar2020_001_1_2.jpg	S.haematobium	3300	1550
mar2020_001_1_2.jpg	S.haematobium	3340	1680
mar2020_001_1_2.jpg	S.haematobium	3343	1886
mar2020_001_1_2.jpg	S.haematobium	3370	820
mar2020_001_1_2.jpg	S.haematobium	3390	2720
mar2020_001_1_2.jpg	S.haematobium	3400	1140
mar2020_001_1_2.jpg	S.haematobium	3400	2640
mar2020_001_1_2.jpg	S.haematobium	3420	190
mar2020_001_1_2.jpg	S.haematobium	3429	1399
mar2020_001_1_2.jpg	S.haematobium	3430	100
mar2020_001_1_2.jpg	S.haematobium	3430	800
mar2020_001_1_2.jpg	S.haematobium	3450	480
mar2020_001_1_2.jpg	S.haematobium	3450	650
mar2020_001_1_2.jpg	S.haematobium	3460	230
mar2020_001_1_2.jpg	S.haematobium	3470	1150
mar2020_001_1_2.jpg	S.haematobium	3481	1830
mar2020_001_1_2.jpg	S.haematobium	3487	44
mar2020_001_1_2.jpg	S.haematobium	3490	350
mar2020_001_1_2.jpg	S.haematobium	3490	570
mar2020_001_1_2.jpg	S.haematobium	3491	275
mar2020_001_1_2.jpg	S.haematobium	3493	780
mar2020_001_1_2.jpg	S.haematobium	3495	158
mar2020_001_1_2.jpg	S.haematobium	3495	441
mar2020_001_1_2.jpg	S.haematobium	3495	948
mar2020_001_1_2.jpg	S.haematobium	3497	682
mar2020_001_1_2.jpg	S.haematobium	3497	862
mar2020_001_1_2.jpg	S.haematobium	3499	1024
mar2020_001_1_2.jpg	S.haematobium	3500	1260
mar2020_001_2_0.jpg	S.haematobium	242	2172
mar2020_001_2_0.jpg	S.haematobium	247	2828
mar2020_001_2_0.jpg	doubtful	250	2700
mar2020_001_2_0.jpg	S.haematobium	252	2267
mar2020_001_2_0.jpg	S.haematobium	253	2377
mar2020_001_2_0.jpg	S.haematobium	255	2956
mar2020_001_2_0.jpg	S.haematobium	257	2318
mar2020_001_2_0.jpg	S.haematobium	259	2618
mar2020_001_2_0.jpg	S.haematobium	272	1672
mar2020_001_2_0.jpg	S.haematobium	290	2438
mar2020_001_2_0.jpg	S.haematobium	316	2499
mar2020_001_2_0.jpg	S.haematobium	405	2851
mar2020_001_2_0.jpg	S.haematobium	427	2697
mar2020_001_2_0.jpg	S.haematobium	1428	1422
mar2020_001_2_0.jpg	S.haematobium	1447	396
mar2020_001_2_0.jpg	S.haematobium	1500	1355
mar2020_001_2_0.jpg	doubtful	1505	2300
mar2020_001_2_0.jpg	doubtful	1518	2305
mar2020_001_2_0.jpg	S.haematobium	1830	1630
mar2020_001_2_0.jpg	S.haematobium	2780	2856
mar2020_001_2_0.jpg	S.haematobium	3214	1715
mar2020_001_2_0.jpg	doubtful	3305	845
mar2020_001_2_0.jpg	S.haematobium	3362	1682
mar2020_001_2_0.jpg	S.haematobium	3363	1182
mar2020_001_2_0.jpg	S.haematobium	3378	2063
mar2020_001_2_0.jpg	S.haematobium	3380	2905
mar2020_001_2_0.jpg	S.haematobium	3382	1812
mar2020_001_2_0.jpg	S.haematobium	3388	2818
mar2020_001_2_0.jpg	S.haematobium	3395	1220
mar2020_001_2_0.jpg	S.haematobium	3395	1880
mar2020_001_2_0.jpg	S.haematobium	3410	2125
mar2020_001_2_0.jpg	S.haematobium	3410	2944
mar2020_001_2_0.jpg	S.haematobium	3414	1000
mar2020_001_2_0.jpg	S.haematobium	3425	2444
mar2020_001_2_0.jpg	S.haematobium	3441	2056
mar2020_001_2_0.jpg	S.haematobium	3443	2373
mar2020_001_2_0.jpg	S.haematobium	3445	2981
mar2020_001_2_0.jpg	S.haematobium	3448	2493
mar2020_001_2_0.jpg	S.haematobium	3450	1328
mar2020_001_2_0.jpg	S.haematobium	3451	2304
mar2020_001_2_0.jpg	S.haematobium	3452	2165
mar2020_001_2_0.jpg	S.haematobium	3453	1150
mar2020_001_2_0.jpg	S.haematobium	3455	922
mar2020_001_2_0.jpg	S.haematobium	3456	1654
mar2020_001_2_0.jpg	S.haematobium	3457	1382
mar2020_001_2_0.jpg	S.haematobium	3457	2768
mar2020_001_2_0.jpg	S.haematobium	3462	2867
mar2020_001_2_0.jpg	S.haematobium	3464	1580
mar2020_001_2_2.jpg	S.haematobium	206	2182
mar2020_001_2_2.jpg	S.haematobium	206	2336
mar2020_001_2_2.jpg	S.haematobium	208	2849
mar2020_001_2_2.jpg	S.haematobium	210	2389
mar2020_001_2_2.jpg	S.haematobium	210	2640
mar2020_001_2_2.jpg	S.haematobium	217	2288
mar2020_001_2_2.jpg	S.haematobium	222	2984
mar2020_001_2_2.jpg	S.haematobium	234	1678
mar2020_001_2_2.jpg	S.haematobium	264	2462
mar2020_001_2_2.jpg	S.haematobium	280	2518
mar2020_001_2_2.jpg	S.haematobium	370	2880
mar2020_001_2_2.jpg	S.haematobium	388	2717
mar2020_001_2_2.jpg	S.haematobium	1416	1408
mar2020_001_2_2.jpg	S.haematobium	1432	376
mar2020_001_2_2.jpg	S.haematobium	1476	1351
mar2020_001_2_2.jpg	S.haematobium	1818	1630
mar2020_001_2_2.jpg	S.haematobium	2796	2892
mar2020_001_2_2.jpg	S.haematobium	3250	1720
mar2020_001_2_2.jpg	S.haematobium	3400	1170
mar2020_001_2_2.jpg	S.haematobium	3400	1680
mar2020_001_2_2.jpg	S.haematobium	3410	2080
mar2020_001_2_2.jpg	S.haematobium	3414	2935
mar2020_001_2_2.jpg	S.haematobium	3428	2867
mar2020_001_2_2.jpg	S.haematobium	3438	1874
mar2020_001_2_2.jpg	S.haematobium	3444	1212
mar2020_001_2_2.jpg	S.haematobium	3454	2963
mar2020_001_2_2.jpg	S.haematobium	3474	2250
mar2020_001_2_2.jpg	S.haematobium	3474	2464
mar2020_001_2_2.jpg	S.haematobium	3478	2404
mar2020_001_2_2.jpg	S.haematobium	3478	3006
mar2020_001_2_2.jpg	S.haematobium	3480	1140
mar2020_001_2_2.jpg	S.haematobium	3482	2074
mar2020_001_2_2.jpg	S.haematobium	3484	1326
mar2020_001_2_2.jpg	S.haematobium	3486	2332
mar2020_001_2_2.jpg	S.haematobium	3486	2899
mar2020_001_2_2.jpg	S.haematobium	3488	914
mar2020_001_2_2.jpg	S.haematobium	3490	1380
mar2020_001_2_2.jpg	S.haematobium	3490	2180
mar2020_001_2_2.jpg	S.haematobium	3496	1084
mar2020_002_1_0.jpg	S.haematobium	586	1722
mar2020_002_1_0.jpg	S.haematobium	684	104
mar2020_002_1_0.jpg	S.haematobium	702	168
mar2020_002_1_0.jpg	S.haematobium	1372	206
mar2020_002_1_0.jpg	S.haematobium	1372	452
mar2020_002_1_0.jpg	S.haematobium	1392	1407
mar2020_002_1_0.jpg	S.haematobium	1453	77
mar2020_002_1_0.jpg	S.haematobium	1473	145
mar2020_002_1_0.jpg	S.haematobium	1544	358
mar2020_002_1_0.jpg	S.haematobium	1557	1347
mar2020_002_1_0.jpg	S.haematobium	1562	203
mar2020_002_1_0.jpg	S.haematobium	1600	125
mar2020_002_1_0.jpg	S.haematobium	1870	1771
mar2020_002_1_0.jpg	S.haematobium	1968	1418
mar2020_002_1_0.jpg	S.haematobium	2053	870
mar2020_002_1_0.jpg	S.haematobium	2096	118
mar2020_002_1_0.jpg	S.haematobium	2098	278
mar2020_002_1_0.jpg	S.haematobium	2117	38
mar2020_002_1_0.jpg	S.haematobium	2235	1327
mar2020_002_1_0.jpg	S.haematobium	2250	1260
mar2020_002_1_0.jpg	S.haematobium	2278	642
mar2020_002_1_0.jpg	S.haematobium	2318	49
mar2020_002_1_0.jpg	S.haematobium	2512	659
mar2020_002_1_0.jpg	S.haematobium	2526	465
mar2020_002_1_0.jpg	S.haematobium	2554	377
mar2020_002_1_0.jpg	S.haematobium	2565	695
mar2020_002_1_0.jpg	S.haematobium	2576	1785
mar2020_002_1_0.jpg	S.haematobium	2655	550
mar2020_002_1_0.jpg	S.haematobium	2804	98
mar2020_002_1_0.jpg	S.haematobium	3062	1003
mar2020_002_1_0.jpg	S.haematobium	3150	544
mar2020_002_1_0.jpg	S.haematobium	3191	216
mar2020_002_1_2.jpg	S.haematobium	574	1727
mar2020_002_1_2.jpg	S.haematobium	685	116
mar2020_002_1_2.jpg	S.haematobium	713	169
mar2020_002_1_2.jpg	S.haematobium	1371	206
mar2020_002_1_2.jpg	S.haematobium	1372	452
mar2020_002_1_2.jpg	S.haematobium	1394	1408
mar2020_002_1_2.jpg	S.haematobium	1448	72
mar2020_002_1_2.jpg	S.haematobium	1473	143
mar2020_002_1_2.jpg	S.haematobium	1537	372
mar2020_002_1_2.jpg	S.haematobium	1551	1344
mar2020_002_1_2.jpg	S.haematobium	1572	202
mar2020_002_1_2.jpg	S.haematobium	1591	116
mar2020_002_1_2.jpg	S.haematobium	1871	1774
mar2020_002_1_2.jpg	S.haematobium	1974	1418
mar2020_002_1_2.jpg	S.haematobium	2053	873
mar2020_002_1_2.jpg	S.haematobium	2087	113
mar2020_002_1_2.jpg	S.haematobium	2100	277
mar2020_002_1_2.jpg	S.haematobium	2121	34
mar2020_002_1_2.jpg	S.haematobium	2236	1335
mar2020_002_1_2.jpg	S.haematobium	2260	1271
mar2020_002_1_2.jpg	S.haematobium	2274	651
mar2020_002_1_2.jpg	S.haematobium	2306	51
mar2020_002_1_2.jpg	S.haematobium	2518	667
mar2020_002_1_2.jpg	S.haematobium	2523	467
mar2020_002_1_2.jpg	S.haematobium	2554	377
mar2020_002_1_2.jpg	S.haematobium	2565	706
mar2020_002_1_2.jpg	S.haematobium	2568	1796
mar2020_002_1_2.jpg	S.haematobium	2652	554
mar2020_002_1_2.jpg	S.haematobium	2807	98
mar2020_002_1_2.jpg	S.haematobium	3063	1003
mar2020_002_1_2.jpg	S.haematobium	3142	549
mar2020_002_1_2.jpg	S.haematobium	3192	213
mar2020_002_2_0.jpg	S.haematobium	279	1678
mar2020_002_2_0.jpg	S.haematobium	361	93
mar2020_002_2_0.jpg	S.haematobium	555	1767
mar2020_002_2_0.jpg	S.haematobium	649	2842
mar2020_002_2_0.jpg	S.haematobium	658	2902
mar2020_002_2_0.jpg	S.haematobium	725	2509
mar2020_002_2_0.jpg	S.haematobium	809	1930
mar2020_002_2_0.jpg	S.haematobium	1016	2076
mar2020_002_2_0.jpg	S.haematobium	1209	2258
mar2020_002_2_0.jpg	S.haematobium	1276	2358
mar2020_002_2_0.jpg	S.haematobium	1334	2964
mar2020_002_2_0.jpg	S.haematobium	1417	2820
mar2020_002_2_0.jpg	S.haematobium	1428	287
mar2020_002_2_0.jpg	S.haematobium	1430	2897
mar2020_002_2_0.jpg	S.haematobium	1512	1642
mar2020_002_2_0.jpg	S.haematobium	1528	421
mar2020_002_2_0.jpg	S.haematobium	1531	2960
mar2020_002_2_0.jpg	S.haematobium	1534	2533
mar2020_002_2_0.jpg	S.haematobium	1561	2176
mar2020_002_2_0.jpg	S.haematobium	1561	2885
mar2020_002_2_0.jpg	S.haematobium	1728	1782
mar2020_002_2_0.jpg	S.haematobium	1761	1880
mar2020_002_2_0.jpg	S.haematobium	1815	2715
mar2020_002_2_0.jpg	S.haematobium	1861	2648
mar2020_002_2_0.jpg	S.haematobium	1918	2760
mar2020_002_2_0.jpg	S.haematobium	1998	2547
mar2020_002_2_0.jpg	S.haematobium	2022	2633
mar2020_002_2_0.jpg	S.haematobium	2058	2875
mar2020_002_2_0.jpg	S.haematobium	2082	2785
mar2020_002_2_0.jpg	S.haematobium	2285	2545
mar2020_002_2_0.jpg	S.haematobium	2285	2812
mar2020_002_2_0.jpg	S.haematobium	2288	2721
mar2020_002_2_0.jpg	S.haematobium	2290	2203
mar2020_002_2_0.jpg	S.haematobium	2328	2133
mar2020_002_2_0.jpg	S.haematobium	2564	2476
mar2020_002_2_0.jpg	S.haematobium	2618	1900
mar2020_002_2_0.jpg	S.haematobium	2634	2518
mar2020_002_2_0.jpg	S.haematobium	2764	2845
mar2020_002_2_0.jpg	S.haematobium	3035	1163
mar2020_002_2_0.jpg	S.haematobium	3100	2242
mar2020_002_2_0.jpg	S.haematobium	3167	2957
mar2020_002_2_0.jpg	S.haematobium	3398	1524
mar2020_002_2_0.jpg	S.haematobium	3427	1146
mar2020_002_2_2.jpg	S.haematobium	273	1686
mar2020_002_2_2.jpg	S.haematobium	363	102
mar2020_002_2_2.jpg	S.haematobium	549	1761
mar2020_002_2_2.jpg	S.haematobium	636	2852
mar2020_002_2_2.jpg	S.haematobium	646	2914
mar2020_002_2_2.jpg	S.haematobium	726	2510
mar2020_002_2_2.jpg	S.haematobium	816	1938
mar2020_002_2_2.jpg	S.haematobium	1018	2086
mar2020_002_2_2.jpg	S.haematobium	1208	2252
mar2020_002_2_2.jpg	S.haematobium	1263	2360
mar2020_002_2_2.jpg	S.haematobium	1335	2961
mar2020_002_2_2.jpg	S.haematobium	1421	298
mar2020_002_2_2.jpg	S.haematobium	1425	2896
mar2020_002_2_2.jpg	S.haematobium	1430	2830
mar2020_002_2_2.jpg	S.haematobium	1508	1648
mar2020_002_2_2.jpg	S.haematobium	1511	417
mar2020_002_2_2.jpg	S.haematobium	1523	2530
mar2020_002_2_2.jpg	S.haematobium	1530	2965
mar2020_002_2_2.jpg	S.haematobium	1555	2881
mar2020_002_2_2.jpg	S.haematobium	1557	2173
mar2020_002_2_2.jpg	S.haematobium	1732	1779
mar2020_002_2_2.jpg	S.haematobium	1763	1879
mar2020_002_2_2.jpg	S.haematobium	1818	2716
mar2020_002_2_2.jpg	S.haematobium	1855	2655
mar2020_002_2_2.jpg	S.haematobium	1923	2763
mar2020_002_2_2.jpg	S.haematobium	1984	2569
mar2020_002_2_2.jpg	S.haematobium	2009	2624
mar2020_002_2_2.jpg	S.haematobium	2060	2885
mar2020_002_2_2.jpg	S.haematobium	2078	2788
mar2020_002_2_2.jpg	S.haematobium	2278	2718
mar2020_002_2_2.jpg	S.haematobium	2282	2812
mar2020_002_2_2.jpg	S.haematobium	2290	2559
mar2020_002_2_2.jpg	S.haematobium	2300	2215
mar2020_002_2_2.jpg	S.haematobium	2322	2132
mar2020_002_2_2.jpg	S.haematobium	2567	2497
mar2020_002_2_2.jpg	S.haematobium	2615	1903
mar2020_002_2_2.jpg	S.haematobium	2627	2533
mar2020_002_2_2.jpg	S.haematobium	2773	2855
mar2020_002_2_2.jpg	S.haematobium	3034	1167
mar2020_002_2_2.jpg	S.haematobium	3092	2242
mar2020_002_2_2.jpg	S.haematobium	3165	2960
mar2020_002_2_2.jpg	S.haematobium	3400	1535
mar2020_002_2_2.jpg	S.haematobium	3420	1159
mar2020_003_1_0.jpg	S.haematobium	437	425
mar2020_003_1_2.jpg	S.haematobium	440	430
mar2020_003_2_0.jpg	S.haematobium	471	2975
mar2020_003_2_2.jpg	S.haematobium	448	2994
mar2020_014_1_0.jpg	S.haematobium	337	1623
mar2020_014_1_2.jpg	S.haematobium	340	1628
mar2020_015_1_0.jpg	doubtful	530	1725
mar2020_015_1_0.jpg	S.haematobium	3398	581
mar2020_015_1_2.jpg	S.haematobium	3400	579
mar2020_017_0_0.jpg	S.haematobium	833	2347
mar2020_017_0_2.jpg	S.haematobium	838	2346
mar2020_017_1_0.jpg	S.haematobium	348	1945
mar2020_017_1_0.jpg	S.haematobium	445	874
mar2020_017_1_0.jpg	S.haematobium	548	1953
mar2020_017_1_0.jpg	S.haematobium	3418	1634
mar2020_017_1_2.jpg	S.haematobium	350	1940
mar2020_017_1_2.jpg	S.haematobium	440	880
mar2020_017_1_2.jpg	S.haematobium	550	1950
mar2020_017_1_2.jpg	S.haematobium	3410	1640
mar2020_021_0_0.jpg	S.haematobium	1262	909
mar2020_021_0_0.jpg	S.haematobium	2774	382
mar2020_021_0_0.jpg	S.haematobium	2797	1368
mar2020_021_0_0.jpg	S.haematobium	2839	1441
mar2020_021_0_2.jpg	S.haematobium	1250	910
mar2020_021_0_2.jpg	S.haematobium	2768	388
mar2020_021_0_2.jpg	S.haematobium	2800	1370
mar2020_021_0_2.jpg	S.haematobium	2840	1440
mar2020_021_1_0.jpg	S.haematobium	260	1740
mar2020_021_1_0.jpg	S.haematobium	350	1550
mar2020_021_1_0.jpg	S.haematobium	550	1970
mar2020_021_1_0.jpg	S.haematobium	630	1630
mar2020_021_1_0.jpg	S.haematobium	700	1980
mar2020_021_1_0.jpg	S.haematobium	790	20
mar2020_021_1_0.jpg	S.haematobium	996	1936
mar2020_021_1_0.jpg	S.haematobium	1160	2040
mar2020_021_1_0.jpg	S.haematobium	2172	1824
mar2020_021_1_0.jpg	S.haematobium	2750	2910
mar2020_022_0_0.jpg	S.haematobium	255	525
mar2020_022_0_0.jpg	S.haematobium	315	35
mar2020_022_0_0.jpg	S.haematobium	322	590
mar2020_022_0_0.jpg	S.haematobium	460	760
mar2020_022_0_0.jpg	S.haematobium	533	78
mar2020_022_0_0.jpg	S.haematobium	540	790
mar2020_022_0_0.jpg	S.haematobium	542	226
mar2020_022_0_0.jpg	S.haematobium	565	1940
mar2020_022_0_0.jpg	S.haematobium	570	44
mar2020_022_0_0.jpg	doubtful	2707	1488
mar2020_022_0_0.jpg	S.haematobium	2987	1742
mar2020_021_1_2.jpg	S.haematobium	264	1744
mar2020_021_1_2.jpg	S.haematobium	350	1550
mar2020_021_1_2.jpg	S.haematobium	550	1970
mar2020_021_1_2.jpg	S.haematobium	636	1636
mar2020_021_1_2.jpg	S.haematobium	710	1970
mar2020_021_1_2.jpg	S.haematobium	790	20
mar2020_021_1_2.jpg	S.haematobium	1008	1940
mar2020_021_1_2.jpg	S.haematobium	1160	2040
mar2020_021_1_2.jpg	S.haematobium	2152	1828
mar2020_021_1_2.jpg	S.haematobium	2740	2912
mar2020_022_0_2.jpg	S.haematobium	262	538
mar2020_022_0_2.jpg	S.haematobium	312	39
mar2020_022_0_2.jpg	S.haematobium	323	588
mar2020_022_0_2.jpg	S.haematobium	461	766
mar2020_022_0_2.jpg	S.haematobium	524	85
mar2020_022_0_2.jpg	S.haematobium	530	781
mar2020_022_0_2.jpg	S.haematobium	554	244
mar2020_022_0_2.jpg	S.haematobium	561	1939
mar2020_022_0_2.jpg	S.haematobium	574	52
mar2020_022_0_2.jpg	S.haematobium	2976	1739
mar2020_021_2_0.jpg	S.haematobium	792	2659
mar2020_021_2_0.jpg	doubtful	1040	490
mar2020_022_1_0.jpg	S.haematobium	177	1117
mar2020_022_1_0.jpg	S.haematobium	184	362
mar2020_022_1_0.jpg	S.haematobium	192	674
mar2020_022_1_0.jpg	S.haematobium	193	1420
mar2020_022_1_0.jpg	S.haematobium	208	457
mar2020_022_1_0.jpg	S.haematobium	236	778
mar2020_022_1_0.jpg	S.haematobium	272	2942
mar2020_022_1_0.jpg	S.haematobium	308	2368
mar2020_022_1_0.jpg	S.haematobium	366	1504
mar2020_022_1_0.jpg	doubtful	453	2652
mar2020_022_1_0.jpg	S.haematobium	480	2990
mar2020_022_1_0.jpg	S.haematobium	535	2954
mar2020_022_1_0.jpg	S.haematobium	564	1563
mar2020_022_1_0.jpg	S.haematobium	912	1660
mar2020_022_1_0.jpg	S.haematobium	1074	2244
mar2020_022_1_0.jpg	doubtful	1126	1024
mar2020_022_1_0.jpg	doubtful	2310	1825
mar2020_022_1_0.jpg	S.haematobium	3481	678
mar2020_022_1_0.jpg	S.haematobium	3498	318
mar2020_022_1_0.jpg	S.haematobium	3500	860
mar2020_022_1_0.jpg	S.haematobium	3505	1532
mar2020_022_1_0.jpg	S.haematobium	3538	948
mar2020_022_1_0.jpg	S.haematobium	3560	1025
mar2020_021_2_2.jpg	S.haematobium	789	2666
mar2020_022_1_2.jpg	S.haematobium	182	372
mar2020_022_1_2.jpg	S.haematobium	182	1396
mar2020_022_1_2.jpg	S.haematobium	186	673
mar2020_022_1_2.jpg	S.haematobium	189	1770
mar2020_022_1_2.jpg	S.haematobium	193	440
mar2020_022_1_2.jpg	S.haematobium	217	769
mar2020_022_1_2.jpg	S.haematobium	267	2943
mar2020_022_1_2.jpg	S.haematobium	300	2377
mar2020_022_1_2.jpg	S.haematobium	353	1506
mar2020_022_1_2.jpg	S.haematobium	477	2992
mar2020_022_1_2.jpg	S.haematobium	520	2965
mar2020_022_1_2.jpg	S.haematobium	548	1554
mar2020_022_1_2.jpg	S.haematobium	904	1664
mar2020_022_1_2.jpg	S.haematobium	1090	2258
mar2020_022_1_2.jpg	S.haematobium	3477	666
mar2020_022_1_2.jpg	S.haematobium	3498	308
mar2020_022_2_0.jpg	S.haematobium	64	1132
mar2020_022_2_0.jpg	doubtful	142	1802
mar2020_022_2_0.jpg	S.haematobium	3605	1310
mar2020_022_2_0.jpg	S.haematobium	3632	2098
mar2020_024_1_0.jpg	doubtful	244	1636
mar2020_024_1_0.jpg	S.haematobium	362	1641
mar2020_024_1_2.jpg	doubtful	252	1636
mar2020_024_1_2.jpg	S.haematobium	373	1641
mar2020_025_1_0.jpg	S.haematobium	270	130
mar2020_025_1_0.jpg	S.haematobium	800	840
mar2020_025_1_0.jpg	S.haematobium	1400	2120
mar2020_025_1_0.jpg	S.haematobium	1480	1910
mar2020_025_1_0.jpg	S.haematobium	1950	2670
mar2020_025_1_0.jpg	S.haematobium	2760	2300
mar2020_025_1_0.jpg	S.haematobium	3050	1900
mar2020_025_1_2.jpg	S.haematobium	296	148
mar2020_025_1_2.jpg	S.haematobium	810	860
mar2020_025_1_2.jpg	S.haematobium	1410	2120
mar2020_025_1_2.jpg	S.haematobium	1490	1900
mar2020_025_1_2.jpg	S.haematobium	1950	2650
mar2020_025_1_2.jpg	S.haematobium	2730	2290
mar2020_025_1_2.jpg	S.haematobium	3030	1900
mar2020_025_2_0.jpg	S.haematobium	299	2810
mar2020_025_2_2.jpg	S.haematobium	299	2809
mar2020_031_1_0.jpg	S.haematobium	292	1928
mar2020_031_1_0.jpg	S.haematobium	2835	784
mar2020_031_1_2.jpg	S.haematobium	294	1926
mar2020_031_1_2.jpg	S.haematobium	2830	786
mar2020_033_0_0.jpg	S.haematobium	432	232
mar2020_033_0_0.jpg	S.haematobium	617	70
mar2020_033_0_0.jpg	S.haematobium	830	1109
mar2020_033_0_0.jpg	S.haematobium	846	1181
mar2020_033_0_0.jpg	S.haematobium	1029	280
mar2020_033_0_0.jpg	S.haematobium	1095	109
mar2020_033_0_2.jpg	S.haematobium	430	240
mar2020_033_0_2.jpg	S.haematobium	620	70
mar2020_033_0_2.jpg	S.haematobium	830	1110
mar2020_033_0_2.jpg	S.haematobium	850	1180
mar2020_033_0_2.jpg	S.haematobium	1030	290
mar2020_033_0_2.jpg	S.haematobium	1100	110
mar2020_033_1_0.jpg	S.haematobium	300	1310
mar2020_033_1_0.jpg	S.haematobium	390	1150
mar2020_033_1_0.jpg	S.haematobium	410	1970
mar2020_033_1_0.jpg	S.haematobium	420	1240
mar2020_033_1_0.jpg	S.haematobium	430	2620
mar2020_033_1_0.jpg	S.haematobium	440	1180
mar2020_033_1_0.jpg	S.haematobium	450	1290
mar2020_033_1_0.jpg	S.haematobium	450	1550
mar2020_033_1_0.jpg	S.haematobium	500	1970
mar2020_033_1_0.jpg	S.haematobium	500	2030
mar2020_033_1_0.jpg	S.haematobium	550	100
mar2020_033_1_0.jpg	S.haematobium	610	2460
mar2020_033_1_0.jpg	S.haematobium	630	2220
mar2020_033_1_0.jpg	S.haematobium	1030	2680
mar2020_033_1_0.jpg	S.haematobium	1100	2510
mar2020_033_1_0.jpg	S.haematobium	1140	1950
mar2020_033_1_0.jpg	S.haematobium	1240	1460
mar2020_033_1_0.jpg	S.haematobium	3350	1980
mar2020_033_1_0.jpg	S.haematobium	3440	1610
mar2020_033_1_0.jpg	S.haematobium	3468	1829
mar2020_033_1_0.jpg	S.haematobium	3490	1540
mar2020_033_1_0.jpg	S.haematobium	3495	1919
mar2020_033_1_0.jpg	S.haematobium	3500	1640
mar2020_033_1_2.jpg	S.haematobium	310	1310
mar2020_033_1_2.jpg	S.haematobium	400	1150
mar2020_033_1_2.jpg	S.haematobium	410	1250
mar2020_033_1_2.jpg	S.haematobium	410	1970
mar2020_033_1_2.jpg	S.haematobium	430	2620
mar2020_033_1_2.jpg	S.haematobium	440	1180
mar2020_033_1_2.jpg	S.haematobium	450	1560
mar2020_033_1_2.jpg	S.haematobium	460	1290
mar2020_033_1_2.jpg	S.haematobium	510	1980
mar2020_033_1_2.jpg	S.haematobium	510	2030
mar2020_033_1_2.jpg	S.haematobium	560	110
mar2020_033_1_2.jpg	S.haematobium	620	2460
mar2020_033_1_2.jpg	S.haematobium	630	2210
mar2020_033_1_2.jpg	S.haematobium	1030	2680
mar2020_033_1_2.jpg	S.haematobium	1102	2511
mar2020_033_1_2.jpg	S.haematobium	1140	1960
mar2020_033_1_2.jpg	S.haematobium	1240	1460
mar2020_033_1_2.jpg	S.haematobium	3361	1996
mar2020_033_1_2.jpg	S.haematobium	3440	1610
mar2020_033_1_2.jpg	S.haematobium	3465	1855
mar2020_033_1_2.jpg	S.haematobium	3482	1547
mar2020_033_1_2.jpg	S.haematobium	3486	1925
mar2020_033_1_2.jpg	S.haematobium	3490	1658
mar2020_033_2_0.jpg	S.haematobium	551	2726
mar2020_033_2_2.jpg	S.haematobium	556	2724
mar2020_038_0_0.jpg	S.haematobium	296	78
mar2020_038_0_0.jpg	doubtful	337	36
mar2020_038_0_0.jpg	S.haematobium	356	1520
mar2020_038_0_0.jpg	doubtful	401	82
mar2020_038_0_0.jpg	S.haematobium	412	1063
mar2020_038_0_0.jpg	S.haematobium	416	1784
mar2020_038_0_0.jpg	S.haematobium	428	464
mar2020_038_0_0.jpg	doubtful	473	51
mar2020_038_0_0.jpg	S.haematobium	488	151
mar2020_038_0_0.jpg	S.haematobium	543	578
mar2020_038_0_0.jpg	S.haematobium	544	393
mar2020_038_0_0.jpg	S.haematobium	548	891
mar2020_038_0_0.jpg	S.haematobium	555	130
mar2020_038_0_0.jpg	S.haematobium	564	62
mar2020_038_0_0.jpg	S.haematobium	582	457
mar2020_038_0_0.jpg	S.haematobium	598	312
mar2020_038_0_0.jpg	S.haematobium	648	369
mar2020_038_0_0.jpg	S.haematobium	658	290
mar2020_038_0_0.jpg	S.haematobium	658	918
mar2020_038_0_0.jpg	S.haematobium	660	110
mar2020_038_0_0.jpg	S.haematobium	750	424
mar2020_038_0_0.jpg	S.haematobium	781	356
mar2020_038_0_0.jpg	S.haematobium	822	421
mar2020_038_0_0.jpg	S.haematobium	842	628
mar2020_038_0_0.jpg	S.haematobium	858	360
mar2020_038_0_0.jpg	S.haematobium	867	758
mar2020_038_0_0.jpg	doubtful	886	2331
mar2020_038_0_0.jpg	S.haematobium	893	68
mar2020_038_0_0.jpg	S.haematobium	898	1798
mar2020_038_0_0.jpg	S.haematobium	900	307
mar2020_038_0_0.jpg	S.haematobium	907	137
mar2020_038_0_0.jpg	S.haematobium	907	410
mar2020_038_0_0.jpg	S.haematobium	918	1172
mar2020_038_0_0.jpg	S.haematobium	922	205
mar2020_038_0_0.jpg	S.haematobium	959	1479
mar2020_038_0_0.jpg	S.haematobium	971	22
mar2020_038_0_0.jpg	S.haematobium	978	99
mar2020_038_0_0.jpg	S.haematobium	988	1161
mar2020_038_0_0.jpg	S.haematobium	990	1002
mar2020_038_0_0.jpg	S.haematobium	1037	675
mar2020_038_0_0.jpg	S.haematobium	1045	1979
mar2020_038_0_0.jpg	S.haematobium	1048	963
mar2020_038_0_0.jpg	S.haematobium	1057	289
mar2020_038_0_0.jpg	S.haematobium	1059	129
mar2020_038_0_0.jpg	S.haematobium	1064	420
mar2020_038_0_0.jpg	S.haematobium	1065	1530
mar2020_038_0_0.jpg	S.haematobium	1072	1458
mar2020_038_0_0.jpg	S.haematobium	1083	854
mar2020_038_0_0.jpg	S.haematobium	1101	366
mar2020_038_0_0.jpg	S.haematobium	1116	1926
mar2020_038_0_0.jpg	S.haematobium	1173	1742
mar2020_038_0_0.jpg	S.haematobium	1175	1099
mar2020_038_0_0.jpg	S.haematobium	1192	528
mar2020_038_0_0.jpg	S.haematobium	1210	640
mar2020_038_0_0.jpg	S.haematobium	1222	278
mar2020_038_0_0.jpg	S.haematobium	1238	1388
mar2020_038_0_0.jpg	S.haematobium	1250	1265
mar2020_038_0_0.jpg	S.haematobium	1252	1854
mar2020_038_0_0.jpg	S.haematobium	1267	37
mar2020_038_0_0.jpg	S.haematobium	1273	353
mar2020_038_0_0.jpg	S.haematobium	1299	1794
mar2020_038_0_0.jpg	S.haematobium	1318	483
mar2020_038_0_0.jpg	S.haematobium	1330	1660
mar2020_038_0_0.jpg	S.haematobium	1354	110
mar2020_038_0_0.jpg	S.haematobium	1355	170
mar2020_038_0_0.jpg	S.haematobium	1370	1080
mar2020_038_0_0.jpg	S.haematobium	1381	52
mar2020_038_0_0.jpg	S.haematobium	1552	586
mar2020_038_0_0.jpg	S.haematobium	1562	657
mar2020_038_0_0.jpg	S.haematobium	1635	1255
mar2020_038_0_0.jpg	S.haematobium	1662	1168
mar2020_038_0_0.jpg	S.haematobium	1722	372
mar2020_038_0_0.jpg	S.haematobium	1728	1668
mar2020_038_0_0.jpg	S.haematobium	1738	318
mar2020_038_0_0.jpg	S.haematobium	1740	585
mar2020_038_0_0.jpg	S.haematobium	1743	1213
mar2020_038_0_0.jpg	S.haematobium	1752	1513
mar2020_038_0_0.jpg	S.haematobium	1786	952
mar2020_038_0_0.jpg	S.haematobium	1792	1108
mar2020_038_0_0.jpg	S.haematobium	1797	1472
mar2020_038_0_0.jpg	S.haematobium	1801	295
mar2020_038_0_0.jpg	S.haematobium	1802	893
mar2020_038_0_0.jpg	S.haematobium	2113	563
mar2020_038_0_0.jpg	S.haematobium	2126	647
mar2020_038_0_0.jpg	S.haematobium	2150	709
mar2020_038_0_0.jpg	S.haematobium	2176	508
mar2020_038_0_0.jpg	S.haematobium	2220	553
mar2020_038_0_0.jpg	S.haematobium	2258	18
mar2020_038_0_0.jpg	S.haematobium	2274	597
mar2020_038_0_0.jpg	S.haematobium	2285	74
mar2020_038_0_0.jpg	S.haematobium	2352	1768
mar2020_038_0_0.jpg	doubtful	2373	45
mar2020_038_0_0.jpg	S.haematobium	2442	1739
mar2020_038_0_0.jpg	S.haematobium	2444	1674
mar2020_038_0_0.jpg	S.haematobium	2468	1835
mar2020_038_0_0.jpg	S.haematobium	2491	1374
mar2020_038_0_0.jpg	S.haematobium	2529	1924
mar2020_038_0_0.jpg	S.haematobium	2532	1738
mar2020_038_0_0.jpg	S.haematobium	2555	1822
mar2020_038_0_0.jpg	S.haematobium	2556	1669
mar2020_038_0_0.jpg	S.haematobium	2636	1967
mar2020_038_0_0.jpg	S.haematobium	2655	1826
mar2020_038_0_0.jpg	S.haematobium	2658	2117
mar2020_038_0_0.jpg	S.haematobium	2666	2059
mar2020_038_0_0.jpg	S.haematobium	2677	2522
mar2020_038_0_0.jpg	S.haematobium	2775	2425
mar2020_038_0_0.jpg	S.haematobium	2783	67
mar2020_038_0_0.jpg	S.haematobium	2832	2394
mar2020_038_0_0.jpg	S.haematobium	2931	73
mar2020_038_0_0.jpg	S.haematobium	3057	1398
mar2020_038_0_0.jpg	S.haematobium	3086	2038
mar2020_038_0_0.jpg	S.haematobium	3089	1304
mar2020_038_0_0.jpg	S.haematobium	3106	524
mar2020_038_0_0.jpg	S.haematobium	3108	1468
mar2020_038_0_0.jpg	S.haematobium	3118	583
mar2020_038_0_0.jpg	S.haematobium	3136	286
mar2020_038_0_0.jpg	S.haematobium	3137	1665
mar2020_038_0_0.jpg	S.haematobium	3138	1968
mar2020_038_0_0.jpg	S.haematobium	3183	344
mar2020_038_0_0.jpg	S.haematobium	3218	423
mar2020_038_0_0.jpg	S.haematobium	3222	118
mar2020_038_0_0.jpg	S.haematobium	3258	186
mar2020_038_0_0.jpg	S.haematobium	3303	92
mar2020_038_0_0.jpg	S.haematobium	3372	52
mar2020_038_0_0.jpg	S.haematobium	3407	113
mar2020_038_0_2.jpg	S.haematobium	299	83
mar2020_038_0_2.jpg	S.haematobium	339	42
mar2020_038_0_2.jpg	S.haematobium	372	1518
mar2020_038_0_2.jpg	S.haematobium	404	79
mar2020_038_0_2.jpg	S.haematobium	411	1068
mar2020_038_0_2.jpg	S.haematobium	429	478
mar2020_038_0_2.jpg	S.haematobium	429	1780
mar2020_038_0_2.jpg	S.haematobium	478	49
mar2020_038_0_2.jpg	S.haematobium	499	177
mar2020_038_0_2.jpg	S.haematobium	531	410
mar2020_038_0_2.jpg	S.haematobium	551	124
mar2020_038_0_2.jpg	S.haematobium	552	584
mar2020_038_0_2.jpg	S.haematobium	570	906
mar2020_038_0_2.jpg	S.haematobium	584	456
mar2020_038_0_2.jpg	S.haematobium	591	70
mar2020_038_0_2.jpg	S.haematobium	601	323
mar2020_038_0_2.jpg	S.haematobium	639	378
mar2020_038_0_2.jpg	S.haematobium	655	925
mar2020_038_0_2.jpg	S.haematobium	662	311
mar2020_038_0_2.jpg	S.haematobium	677	109
mar2020_038_0_2.jpg	S.haematobium	749	430
mar2020_038_0_2.jpg	S.haematobium	788	354
mar2020_038_0_2.jpg	S.haematobium	824	438
mar2020_038_0_2.jpg	S.haematobium	838	638
mar2020_038_0_2.jpg	S.haematobium	850	375
mar2020_038_0_2.jpg	S.haematobium	857	753
mar2020_038_0_2.jpg	S.haematobium	892	72
mar2020_038_0_2.jpg	S.haematobium	895	414
mar2020_038_0_2.jpg	S.haematobium	899	1803
mar2020_038_0_2.jpg	S.haematobium	914	219
mar2020_038_0_2.jpg	S.haematobium	920	150
mar2020_038_0_2.jpg	S.haematobium	924	315
mar2020_038_0_2.jpg	S.haematobium	930	1187
mar2020_038_0_2.jpg	S.haematobium	959	1472
mar2020_038_0_2.jpg	S.haematobium	991	118
mar2020_038_0_2.jpg	S.haematobium	995	1168
mar2020_038_0_2.jpg	S.haematobium	1010	1006
mar2020_038_0_2.jpg	S.haematobium	1037	688
mar2020_038_0_2.jpg	S.haematobium	1050	296
mar2020_038_0_2.jpg	S.haematobium	1067	1976
mar2020_038_0_2.jpg	S.haematobium	1068	988
mar2020_038_0_2.jpg	S.haematobium	1074	435
mar2020_038_0_2.jpg	S.haematobium	1077	863
mar2020_038_0_2.jpg	S.haematobium	1080	1460
mar2020_038_0_2.jpg	S.haematobium	1080	1525
mar2020_038_0_2.jpg	S.haematobium	1113	388
mar2020_038_0_2.jpg	S.haematobium	1130	1929
mar2020_038_0_2.jpg	S.haematobium	1177	1118
mar2020_038_0_2.jpg	S.haematobium	1198	1742
mar2020_038_0_2.jpg	S.haematobium	1201	536
mar2020_038_0_2.jpg	S.haematobium	1209	644
mar2020_038_0_2.jpg	S.haematobium	1213	294
mar2020_038_0_2.jpg	S.haematobium	1250	1395
mar2020_038_0_2.jpg	S.haematobium	1258	1851
mar2020_038_0_2.jpg	S.haematobium	1261	1276
mar2020_038_0_2.jpg	S.haematobium	1268	362
mar2020_038_0_2.jpg	S.haematobium	1290	56
mar2020_038_0_2.jpg	S.haematobium	1310	1790
mar2020_038_0_2.jpg	S.haematobium	1332	488
mar2020_038_0_2.jpg	S.haematobium	1336	6
mar2020_038_0_2.jpg	S.haematobium	1337	1668
mar2020_038_0_2.jpg	S.haematobium	1339	116
mar2020_038_0_2.jpg	S.haematobium	1366	1092
mar2020_038_0_2.jpg	S.haematobium	1370	176
mar2020_038_0_2.jpg	S.haematobium	1392	82
mar2020_038_0_2.jpg	S.haematobium	1555	665
mar2020_038_0_2.jpg	S.haematobium	1556	605
mar2020_038_0_2.jpg	S.haematobium	1642	1255
mar2020_038_0_2.jpg	S.haematobium	1658	1163
mar2020_038_0_2.jpg	S.haematobium	1718	382
mar2020_038_0_2.jpg	S.haematobium	1730	607
mar2020_038_0_2.jpg	S.haematobium	1734	1669
mar2020_038_0_2.jpg	S.haematobium	1742	337
mar2020_038_0_2.jpg	S.haematobium	1742	1222
mar2020_038_0_2.jpg	S.haematobium	1759	1522
mar2020_038_0_2.jpg	S.haematobium	1783	964
mar2020_038_0_2.jpg	S.haematobium	1795	1111
mar2020_038_0_2.jpg	S.haematobium	1797	899
mar2020_038_0_2.jpg	S.haematobium	1800	1480
mar2020_038_0_2.jpg	S.haematobium	1802	302
mar2020_038_0_2.jpg	S.haematobium	2102	573
mar2020_038_0_2.jpg	S.haematobium	2131	658
mar2020_038_0_2.jpg	S.haematobium	2162	718
mar2020_038_0_2.jpg	S.haematobium	2171	520
mar2020_038_0_2.jpg	S.haematobium	2222	563
mar2020_038_0_2.jpg	S.haematobium	2252	43
mar2020_038_0_2.jpg	S.haematobium	2257	613
mar2020_038_0_2.jpg	S.haematobium	2298	98
mar2020_038_0_2.jpg	S.haematobium	2352	1782
mar2020_038_0_2.jpg	S.haematobium	2432	1679
mar2020_038_0_2.jpg	S.haematobium	2435	1745
mar2020_038_0_2.jpg	doubtful	2437	1977
mar2020_038_0_2.jpg	S.haematobium	2451	1615
mar2020_038_0_2.jpg	S.haematobium	2477	1371
mar2020_038_0_2.jpg	S.haematobium	2480	1850
mar2020_038_0_2.jpg	S.haematobium	2502	1913
mar2020_038_0_2.jpg	S.haematobium	2523	1752
mar2020_038_0_2.jpg	S.haematobium	2541	1677
mar2020_038_0_2.jpg	S.haematobium	2544	1844
mar2020_038_0_2.jpg	S.haematobium	2621	1973
mar2020_038_0_2.jpg	S.haematobium	2639	2111
mar2020_038_0_2.jpg	S.haematobium	2650	1832
mar2020_038_0_2.jpg	S.haematobium	2659	2054
mar2020_038_0_2.jpg	S.haematobium	2659	2510
mar2020_038_0_2.jpg	S.haematobium	2762	2421
mar2020_038_0_2.jpg	S.haematobium	2773	78
mar2020_038_0_2.jpg	S.haematobium	2837	2397
mar2020_038_0_2.jpg	S.haematobium	2922	81
mar2020_038_0_2.jpg	S.haematobium	3047	1403
mar2020_038_0_2.jpg	S.haematobium	3072	1307
mar2020_038_0_2.jpg	S.haematobium	3077	2036
mar2020_038_0_2.jpg	S.haematobium	3097	537
mar2020_038_0_2.jpg	S.haematobium	3100	1476
mar2020_038_0_2.jpg	S.haematobium	3107	588
mar2020_038_0_2.jpg	S.haematobium	3110	1970
mar2020_038_0_2.jpg	S.haematobium	3118	1675
mar2020_038_0_2.jpg	S.haematobium	3146	293
mar2020_038_0_2.jpg	S.haematobium	3172	354
mar2020_038_0_2.jpg	S.haematobium	3190	141
mar2020_038_0_2.jpg	S.haematobium	3227	432
mar2020_038_0_2.jpg	S.haematobium	3252	212
mar2020_038_0_2.jpg	S.haematobium	3287	117
mar2020_038_0_2.jpg	S.haematobium	3369	57
mar2020_038_0_2.jpg	S.haematobium	3369	122
mar2020_038_0_2.jpg	S.haematobium	3438	41
mar2020_038_1_0.jpg	S.haematobium	143	2183
mar2020_038_1_0.jpg	S.haematobium	177	1942
mar2020_038_1_0.jpg	S.haematobium	187	2397
mar2020_038_1_0.jpg	S.haematobium	191	2109
mar2020_038_1_0.jpg	S.haematobium	191	2265
mar2020_038_1_0.jpg	S.haematobium	192	1194
mar2020_038_1_0.jpg	S.haematobium	194	2569
mar2020_038_1_0.jpg	S.haematobium	198	1791
mar2020_038_1_0.jpg	S.haematobium	198	1862
mar2020_038_1_0.jpg	S.haematobium	198	2798
mar2020_038_1_0.jpg	S.haematobium	201	1332
mar2020_038_1_0.jpg	S.haematobium	202	1582
mar2020_038_1_0.jpg	S.haematobium	202	2684
mar2020_038_1_0.jpg	S.haematobium	203	1701
mar2020_038_1_0.jpg	S.haematobium	203	2509
mar2020_038_1_0.jpg	S.haematobium	210	1421
mar2020_038_1_0.jpg	S.haematobium	210	1499
mar2020_038_1_0.jpg	S.haematobium	212	948
mar2020_038_1_0.jpg	S.haematobium	214	830
mar2020_038_1_0.jpg	S.haematobium	215	1013
mar2020_038_1_0.jpg	S.haematobium	216	1090
mar2020_038_1_0.jpg	S.haematobium	222	784
mar2020_038_1_0.jpg	S.haematobium	223	880
mar2020_038_1_0.jpg	S.haematobium	226	739
mar2020_038_1_0.jpg	S.haematobium	227	208
mar2020_038_1_0.jpg	S.haematobium	227	653
mar2020_038_1_0.jpg	S.haematobium	230	290
mar2020_038_1_0.jpg	S.haematobium	230	428
mar2020_038_1_0.jpg	S.haematobium	230	521
mar2020_038_1_0.jpg	S.haematobium	230	2013
mar2020_038_1_0.jpg	S.haematobium	232	1633
mar2020_038_1_0.jpg	S.haematobium	237	2615
mar2020_038_1_0.jpg	S.haematobium	238	2458
mar2020_038_1_0.jpg	S.haematobium	239	144
mar2020_038_1_0.jpg	S.haematobium	239	367
mar2020_038_1_0.jpg	S.haematobium	242	2082
mar2020_038_1_0.jpg	S.haematobium	243	581
mar2020_038_1_0.jpg	S.haematobium	248	1953
mar2020_038_1_0.jpg	S.haematobium	250	2215
mar2020_038_1_0.jpg	S.haematobium	255	1830
mar2020_038_1_0.jpg	S.haematobium	258	2867
mar2020_038_1_0.jpg	S.haematobium	266	1382
mar2020_038_1_0.jpg	S.haematobium	266	2813
mar2020_038_1_0.jpg	S.haematobium	282	1748
mar2020_038_1_0.jpg	S.haematobium	290	1444
mar2020_038_1_0.jpg	S.haematobium	312	2097
mar2020_038_1_0.jpg	S.haematobium	360	2875
mar2020_038_1_0.jpg	S.haematobium	365	2405
mar2020_038_1_0.jpg	S.haematobium	370	1920
mar2020_038_1_0.jpg	S.haematobium	371	2069
mar2020_038_1_0.jpg	S.haematobium	378	2198
mar2020_038_1_0.jpg	S.haematobium	378	2808
mar2020_038_1_0.jpg	S.haematobium	392	1808
mar2020_038_1_0.jpg	S.haematobium	402	2137
mar2020_038_1_0.jpg	S.haematobium	412	2352
mar2020_038_1_0.jpg	S.haematobium	424	2831
mar2020_038_1_0.jpg	S.haematobium	442	2252
mar2020_038_1_0.jpg	S.haematobium	443	1610
mar2020_038_1_0.jpg	S.haematobium	445	2954
mar2020_038_1_0.jpg	S.haematobium	447	2723
mar2020_038_1_0.jpg	S.haematobium	455	2509
mar2020_038_1_0.jpg	S.haematobium	472	1937
mar2020_038_1_0.jpg	S.haematobium	494	2909
mar2020_038_1_0.jpg	S.haematobium	496	2678
mar2020_038_1_0.jpg	S.haematobium	513	2508
mar2020_038_1_0.jpg	S.haematobium	515	2414
mar2020_038_1_0.jpg	S.haematobium	533	2860
mar2020_038_1_0.jpg	S.haematobium	542	1912
mar2020_038_1_0.jpg	S.haematobium	542	2248
mar2020_038_1_0.jpg	S.haematobium	550	2042
mar2020_038_1_0.jpg	S.haematobium	551	2655
mar2020_038_1_0.jpg	S.haematobium	572	2142
mar2020_038_1_0.jpg	S.haematobium	578	2833
mar2020_038_1_0.jpg	S.haematobium	622	2888
mar2020_038_1_0.jpg	S.haematobium	833	2872
mar2020_038_1_0.jpg	S.haematobium	878	2653
mar2020_038_1_0.jpg	S.haematobium	882	2994
mar2020_038_1_0.jpg	S.haematobium	884	2934
mar2020_038_1_0.jpg	S.haematobium	893	2187
mar2020_038_1_0.jpg	S.haematobium	913	2830
mar2020_038_1_0.jpg	S.haematobium	947	2891
mar2020_038_1_0.jpg	S.haematobium	985	2947
mar2020_038_1_0.jpg	S.haematobium	990	3005
mar2020_038_1_0.jpg	S.haematobium	1032	2561
mar2020_038_1_0.jpg	S.haematobium	1119	2827
mar2020_038_1_0.jpg	S.haematobium	1197	2144
mar2020_038_1_0.jpg	S.haematobium	1252	2851
mar2020_038_1_0.jpg	S.haematobium	1294	2799
mar2020_038_1_0.jpg	S.haematobium	1312	2984
mar2020_038_1_0.jpg	S.haematobium	1320	2926
mar2020_038_1_0.jpg	S.haematobium	1338	2872
mar2020_038_1_0.jpg	S.haematobium	1914	1988
mar2020_038_1_0.jpg	S.haematobium	2232	2837
mar2020_038_1_0.jpg	S.haematobium	2238	2575
mar2020_038_1_0.jpg	S.haematobium	2252	2761
mar2020_038_1_0.jpg	S.haematobium	2262	2893
mar2020_038_1_0.jpg	S.haematobium	2717	2202
mar2020_038_1_0.jpg	S.haematobium	2742	2118
mar2020_038_1_0.jpg	S.haematobium	2744	2040
mar2020_038_1_0.jpg	S.haematobium	2746	2890
mar2020_038_1_0.jpg	S.haematobium	2906	2877
mar2020_038_1_0.jpg	S.haematobium	3168	1353
mar2020_038_1_0.jpg	S.haematobium	3205	2921
mar2020_038_1_0.jpg	S.haematobium	3223	2993
mar2020_038_1_0.jpg	S.haematobium	3280	2904
mar2020_038_1_0.jpg	S.haematobium	3291	2795
mar2020_038_1_0.jpg	S.haematobium	3304	2639
mar2020_038_1_0.jpg	S.haematobium	3312	2698
mar2020_038_1_0.jpg	S.haematobium	3318	2439
mar2020_038_1_0.jpg	S.haematobium	3346	2487
mar2020_038_1_0.jpg	S.haematobium	3359	2763
mar2020_038_1_0.jpg	S.haematobium	3366	2835
mar2020_038_1_0.jpg	S.haematobium	3370	2924
mar2020_038_1_0.jpg	S.haematobium	3386	2576
mar2020_038_1_0.jpg	S.haematobium	3417	2391
mar2020_038_1_0.jpg	S.haematobium	3417	2670
mar2020_038_1_0.jpg	S.haematobium	3418	2812
mar2020_038_1_0.jpg	S.haematobium	3436	1882
mar2020_038_1_0.jpg	S.haematobium	3438	1989
mar2020_038_1_0.jpg	S.haematobium	3438	2243
mar2020_038_1_0.jpg	S.haematobium	3442	1692
mar2020_038_1_0.jpg	S.haematobium	3443	2592
mar2020_038_1_0.jpg	S.haematobium	3448	1811
mar2020_038_1_0.jpg	S.haematobium	3455	2045
mar2020_038_1_0.jpg	S.haematobium	3458	2517
mar2020_038_1_0.jpg	S.haematobium	3462	2428
mar2020_038_1_2.jpg	S.haematobium	187	2104
mar2020_038_1_2.jpg	S.haematobium	188	2682
mar2020_038_1_2.jpg	S.haematobium	196	1578
mar2020_038_1_2.jpg	S.haematobium	197	1485
mar2020_038_1_2.jpg	S.haematobium	197	2407
mar2020_038_1_2.jpg	S.haematobium	198	2268
mar2020_038_1_2.jpg	S.haematobium	202	1338
mar2020_038_1_2.jpg	S.haematobium	203	2512
mar2020_038_1_2.jpg	S.haematobium	205	1429
mar2020_038_1_2.jpg	S.haematobium	208	1862
mar2020_038_1_2.jpg	S.haematobium	213	1018
mar2020_038_1_2.jpg	S.haematobium	214	789
mar2020_038_1_2.jpg	S.haematobium	217	2464
mar2020_038_1_2.jpg	S.haematobium	218	642
mar2020_038_1_2.jpg	S.haematobium	220	1632
mar2020_038_1_2.jpg	S.haematobium	222	2022
mar2020_038_1_2.jpg	S.haematobium	223	201
mar2020_038_1_2.jpg	S.haematobium	223	288
mar2020_038_1_2.jpg	S.haematobium	223	896
mar2020_038_1_2.jpg	S.haematobium	224	577
mar2020_038_1_2.jpg	S.haematobium	224	737
mar2020_038_1_2.jpg	S.haematobium	226	431
mar2020_038_1_2.jpg	S.haematobium	226	2623
mar2020_038_1_2.jpg	S.haematobium	227	510
mar2020_038_1_2.jpg	S.haematobium	227	2875
mar2020_038_1_2.jpg	S.haematobium	229	1946
mar2020_038_1_2.jpg	S.haematobium	236	360
mar2020_038_1_2.jpg	S.haematobium	238	2090
mar2020_038_1_2.jpg	S.haematobium	240	130
mar2020_038_1_2.jpg	S.haematobium	244	2219
mar2020_038_1_2.jpg	S.haematobium	254	2804
mar2020_038_1_2.jpg	S.haematobium	262	1753
mar2020_038_1_2.jpg	S.haematobium	263	1832
mar2020_038_1_2.jpg	S.haematobium	265	1375
mar2020_038_1_2.jpg	S.haematobium	288	1441
mar2020_038_1_2.jpg	S.haematobium	294	2097
mar2020_038_1_2.jpg	S.haematobium	340	2881
mar2020_038_1_2.jpg	S.haematobium	356	1914
mar2020_038_1_2.jpg	S.haematobium	362	2391
mar2020_038_1_2.jpg	S.haematobium	365	2804
mar2020_038_1_2.jpg	S.haematobium	367	2062
mar2020_038_1_2.jpg	S.haematobium	371	2212
mar2020_038_1_2.jpg	S.haematobium	387	1810
mar2020_038_1_2.jpg	S.haematobium	398	2348
mar2020_038_1_2.jpg	S.haematobium	400	2139
mar2020_038_1_2.jpg	S.haematobium	421	1615
mar2020_038_1_2.jpg	S.haematobium	426	2834
mar2020_038_1_2.jpg	S.haematobium	438	2260
mar2020_038_1_2.jpg	S.haematobium	441	2961
mar2020_038_1_2.jpg	S.haematobium	450	2726
mar2020_038_1_2.jpg	S.haematobium	452	2517
mar2020_038_1_2.jpg	S.haematobium	474	2681
mar2020_038_1_2.jpg	S.haematobium	478	1936
mar2020_038_1_2.jpg	S.haematobium	498	2406
mar2020_038_1_2.jpg	S.haematobium	502	2932
mar2020_038_1_2.jpg	S.haematobium	506	2496
mar2020_038_1_2.jpg	S.haematobium	527	1908
mar2020_038_1_2.jpg	S.haematobium	535	2241
mar2020_038_1_2.jpg	S.haematobium	540	2035
mar2020_038_1_2.jpg	S.haematobium	542	2657
mar2020_038_1_2.jpg	S.haematobium	566	2140
mar2020_038_1_2.jpg	S.haematobium	583	2832
mar2020_038_1_2.jpg	S.haematobium	618	2888
mar2020_038_1_2.jpg	S.haematobium	838	2868
mar2020_038_1_2.jpg	S.haematobium	858	2932
mar2020_038_1_2.jpg	S.haematobium	865	2655
mar2020_038_1_2.jpg	S.haematobium	883	3001
mar2020_038_1_2.jpg	S.haematobium	900	2187
mar2020_038_1_2.jpg	S.haematobium	950	2911
mar2020_038_1_2.jpg	S.haematobium	1009	2946
mar2020_038_1_2.jpg	S.haematobium	1027	2575
mar2020_038_1_2.jpg	S.haematobium	1190	2149
mar2020_038_1_2.jpg	S.haematobium	1228	2858
mar2020_038_1_2.jpg	S.haematobium	1282	2813
mar2020_038_1_2.jpg	S.haematobium	1302	2928
mar2020_038_1_2.jpg	S.haematobium	1321	2990
mar2020_038_1_2.jpg	S.haematobium	1329	2877
mar2020_038_1_2.jpg	S.haematobium	1917	1986
mar2020_038_1_2.jpg	S.haematobium	2213	2855
mar2020_038_1_2.jpg	S.haematobium	2235	2590
mar2020_038_1_2.jpg	S.haematobium	2252	2898
mar2020_038_1_2.jpg	S.haematobium	2712	2201
mar2020_038_1_2.jpg	S.haematobium	2748	2051
mar2020_038_1_2.jpg	S.haematobium	2750	2121
mar2020_038_1_2.jpg	S.haematobium	2754	2888
mar2020_038_1_2.jpg	S.haematobium	3170	1355
mar2020_038_1_2.jpg	S.haematobium	3190	2928
mar2020_038_1_2.jpg	S.haematobium	3282	2908
mar2020_038_1_2.jpg	S.haematobium	3303	2807
mar2020_038_1_2.jpg	S.haematobium	3310	2704
mar2020_038_1_2.jpg	S.haematobium	3312	2642
mar2020_038_1_2.jpg	S.haematobium	3350	2493
mar2020_038_1_2.jpg	S.haematobium	3368	2853
mar2020_038_1_2.jpg	S.haematobium	3368	2918
mar2020_038_1_2.jpg	S.haematobium	3369	2774
mar2020_038_1_2.jpg	S.haematobium	3394	2583
mar2020_038_1_2.jpg	S.haematobium	3403	2521
mar2020_038_1_2.jpg	S.haematobium	3418	2387
mar2020_038_1_2.jpg	S.haematobium	3422	2828
mar2020_038_1_2.jpg	S.haematobium	3435	2665
mar2020_038_1_2.jpg	S.haematobium	3439	2243
mar2020_038_1_2.jpg	S.haematobium	3442	1823
mar2020_038_1_2.jpg	S.haematobium	3442	1994
mar2020_038_1_2.jpg	S.haematobium	3445	2062
mar2020_038_1_2.jpg	S.haematobium	3446	2446
mar2020_038_1_2.jpg	S.haematobium	3452	2322
mar2020_038_1_2.jpg	S.haematobium	3452	2527
mar2020_038_1_2.jpg	S.haematobium	3457	1887
mar2020_038_1_2.jpg	S.haematobium	3458	1698
mar2020_038_1_2.jpg	S.haematobium	3461	2603
mar2020_038_2_0.jpg	S.haematobium	182	2960
mar2020_038_2_0.jpg	S.haematobium	190	2888
mar2020_038_2_2.jpg	S.haematobium	182	2965
mar2020_038_2_2.jpg	S.haematobium	193	2898
mar2020_040_0_0.jpg	S.haematobium	402	2466
mar2020_040_0_0.jpg	S.haematobium	924	2109
mar2020_040_0_0.jpg	S.haematobium	2004	1758
mar2020_040_0_2.jpg	S.haematobium	408	2472
mar2020_040_0_2.jpg	S.haematobium	928	2104
mar2020_040_0_2.jpg	S.haematobium	2004	1764
mar2020_040_1_0.jpg	S.haematobium	200	2660
mar2020_040_1_0.jpg	S.haematobium	626	2782
mar2020_040_1_2.jpg	S.haematobium	197	2665
mar2020_040_1_2.jpg	S.haematobium	634	2782
mar2020_041_0_0.jpg	S.haematobium	540	420
mar2020_041_0_0.jpg	S.haematobium	550	700
mar2020_041_0_0.jpg	S.haematobium	670	110
mar2020_041_0_0.jpg	S.haematobium	690	24
mar2020_041_0_0.jpg	S.haematobium	700	310
mar2020_041_0_0.jpg	S.haematobium	710	1800
mar2020_041_0_0.jpg	S.haematobium	714	856
mar2020_041_0_0.jpg	S.haematobium	770	1730
mar2020_041_0_0.jpg	S.haematobium	780	1630
mar2020_041_0_0.jpg	S.haematobium	780	1680
mar2020_041_0_0.jpg	S.haematobium	810	1410
mar2020_041_0_0.jpg	S.haematobium	820	300
mar2020_041_0_0.jpg	S.haematobium	830	1460
mar2020_041_0_0.jpg	S.haematobium	840	360
mar2020_041_0_0.jpg	S.haematobium	850	1950
mar2020_041_0_0.jpg	S.haematobium	878	22
mar2020_041_0_0.jpg	S.haematobium	900	990
mar2020_041_0_0.jpg	S.haematobium	900	1727
mar2020_041_0_0.jpg	S.haematobium	904	1659
mar2020_041_0_0.jpg	S.haematobium	904	1944
mar2020_041_0_0.jpg	S.haematobium	910	1570
mar2020_041_0_0.jpg	S.haematobium	990	1270
mar2020_041_0_0.jpg	S.haematobium	1010	510
mar2020_041_0_0.jpg	S.haematobium	1450	750
mar2020_041_0_0.jpg	S.haematobium	1496	1061
mar2020_041_0_0.jpg	S.haematobium	1548	1053
mar2020_041_0_0.jpg	S.haematobium	1770	890
mar2020_041_0_0.jpg	S.haematobium	1880	910
mar2020_041_0_0.jpg	S.haematobium	2093	958
mar2020_041_0_0.jpg	S.haematobium	2160	990
mar2020_041_0_0.jpg	S.haematobium	2170	20
mar2020_041_0_0.jpg	S.haematobium	2203	1031
mar2020_041_0_0.jpg	doubtful	2280	230
mar2020_041_0_0.jpg	S.haematobium	2400	1190
mar2020_041_0_0.jpg	S.haematobium	2480	1200
mar2020_041_0_0.jpg	S.haematobium	2720	1270
mar2020_041_0_0.jpg	S.haematobium	2720	1680
mar2020_041_0_0.jpg	S.haematobium	2730	670
mar2020_041_0_0.jpg	S.haematobium	2773	2161
mar2020_041_0_0.jpg	S.haematobium	3190	730
mar2020_041_0_0.jpg	S.haematobium	3230	670
mar2020_041_0_2.jpg	S.haematobium	530	406
mar2020_041_0_2.jpg	S.haematobium	541	694
mar2020_041_0_2.jpg	S.haematobium	658	92
mar2020_041_0_2.jpg	S.haematobium	674	8
mar2020_041_0_2.jpg	S.haematobium	685	1810
mar2020_041_0_2.jpg	S.haematobium	704	848
mar2020_041_0_2.jpg	S.haematobium	708	308
mar2020_041_0_2.jpg	S.haematobium	752	1738
mar2020_041_0_2.jpg	S.haematobium	758	1685
mar2020_041_0_2.jpg	S.haematobium	766	1627
mar2020_041_0_2.jpg	S.haematobium	798	1402
mar2020_041_0_2.jpg	S.haematobium	822	1463
mar2020_041_0_2.jpg	S.haematobium	827	293
mar2020_041_0_2.jpg	S.haematobium	827	347
mar2020_041_0_2.jpg	S.haematobium	833	1948
mar2020_041_0_2.jpg	S.haematobium	872	4
mar2020_041_0_2.jpg	S.haematobium	878	1719
mar2020_041_0_2.jpg	S.haematobium	884	982
mar2020_041_0_2.jpg	S.haematobium	887	1653
mar2020_041_0_2.jpg	S.haematobium	898	1568
mar2020_041_0_2.jpg	S.haematobium	899	1933
mar2020_041_0_2.jpg	S.haematobium	982	1266
mar2020_041_0_2.jpg	S.haematobium	999	494
mar2020_041_0_2.jpg	S.haematobium	1438	737
mar2020_041_0_2.jpg	S.haematobium	1492	1052
mar2020_041_0_2.jpg	S.haematobium	1544	1051
mar2020_041_0_2.jpg	S.haematobium	1772	882
mar2020_041_0_2.jpg	S.haematobium	1884	897
mar2020_041_0_2.jpg	S.haematobium	2089	945
mar2020_041_0_2.jpg	S.haematobium	2159	985
mar2020_041_0_2.jpg	S.haematobium	2182	3
mar2020_041_0_2.jpg	S.haematobium	2200	1023
mar2020_041_0_2.jpg	S.haematobium	2410	1188
mar2020_041_0_2.jpg	S.haematobium	2488	1188
mar2020_041_0_2.jpg	S.haematobium	2728	1262
mar2020_041_0_2.jpg	S.haematobium	2741	1676
mar2020_041_0_2.jpg	S.haematobium	2743	655
mar2020_041_0_2.jpg	S.haematobium	2773	2169
mar2020_041_0_2.jpg	S.haematobium	3198	718
mar2020_041_0_2.jpg	S.haematobium	3234	658
mar2020_041_1_0.jpg	S.haematobium	230	1100
mar2020_041_1_0.jpg	S.haematobium	230	1190
mar2020_041_1_0.jpg	S.haematobium	248	1292
mar2020_041_1_0.jpg	S.haematobium	260	590
mar2020_041_1_0.jpg	S.haematobium	260	1030
mar2020_041_1_0.jpg	S.haematobium	260	1430
mar2020_041_1_0.jpg	S.haematobium	260	1780
mar2020_041_1_0.jpg	S.haematobium	280	750
mar2020_041_1_0.jpg	S.haematobium	280	1250
mar2020_041_1_0.jpg	S.haematobium	290	1580
mar2020_041_1_0.jpg	S.haematobium	290	1900
mar2020_041_1_0.jpg	S.haematobium	300	1400
mar2020_041_1_0.jpg	S.haematobium	360	1390
mar2020_041_1_0.jpg	S.haematobium	468	2020
mar2020_041_1_0.jpg	S.haematobium	510	2870
mar2020_041_1_0.jpg	S.haematobium	530	1880
mar2020_041_1_0.jpg	S.haematobium	550	280
mar2020_041_1_0.jpg	S.haematobium	570	2070
mar2020_041_1_0.jpg	S.haematobium	590	1090
mar2020_041_1_0.jpg	S.haematobium	610	2380
mar2020_041_1_0.jpg	S.haematobium	630	2210
mar2020_041_1_0.jpg	S.haematobium	640	2550
mar2020_041_1_0.jpg	S.haematobium	650	2330
mar2020_041_1_0.jpg	S.haematobium	650	2460
mar2020_041_1_0.jpg	S.haematobium	652	1868
mar2020_041_1_0.jpg	S.haematobium	680	2760
mar2020_041_1_0.jpg	S.haematobium	752	1984
mar2020_041_1_0.jpg	S.haematobium	800	2760
mar2020_041_1_0.jpg	S.haematobium	810	2400
mar2020_041_1_0.jpg	S.haematobium	820	2820
mar2020_041_1_0.jpg	S.haematobium	840	2170
mar2020_041_1_0.jpg	S.haematobium	850	2450
mar2020_041_1_0.jpg	S.haematobium	860	1860
mar2020_041_1_0.jpg	S.haematobium	930	1980
mar2020_041_1_0.jpg	S.haematobium	950	2020
mar2020_041_1_0.jpg	S.haematobium	990	2970
mar2020_041_1_0.jpg	S.haematobium	1020	2210
mar2020_041_1_0.jpg	S.haematobium	1584	1484
mar2020_041_1_0.jpg	S.haematobium	2180	2480
mar2020_041_1_0.jpg	S.haematobium	2500	812
mar2020_041_1_0.jpg	S.haematobium	2620	1810
mar2020_041_1_0.jpg	S.haematobium	2730	2200
mar2020_041_1_0.jpg	S.haematobium	2830	2050
mar2020_041_1_0.jpg	S.haematobium	2960	1950
mar2020_041_1_0.jpg	S.haematobium	2960	2030
mar2020_041_1_0.jpg	S.haematobium	3110	320
mar2020_041_1_0.jpg	S.haematobium	3310	2090
mar2020_041_1_0.jpg	S.haematobium	3320	2140
mar2020_041_1_0.jpg	S.haematobium	3390	1960
mar2020_041_1_0.jpg	S.haematobium	3400	2130
mar2020_041_1_0.jpg	S.haematobium	3410	2020
mar2020_041_1_0.jpg	S.haematobium	3440	680
mar2020_041_1_0.jpg	S.haematobium	3480	1350
mar2020_041_1_0.jpg	S.haematobium	3490	420
mar2020_041_1_0.jpg	S.haematobium	3510	340
mar2020_041_1_0.jpg	S.haematobium	3510	590
mar2020_041_1_0.jpg	S.haematobium	3510	1820
mar2020_041_1_0.jpg	S.haematobium	3516	831
mar2020_041_1_0.jpg	S.haematobium	3516	951
mar2020_041_1_0.jpg	S.haematobium	3516	1035
mar2020_041_1_0.jpg	S.haematobium	3519	1125
mar2020_041_1_0.jpg	S.haematobium	3520	1220
mar2020_041_1_0.jpg	S.haematobium	3530	1560
mar2020_041_1_0.jpg	S.haematobium	3530	1880
mar2020_041_1_0.jpg	S.haematobium	3540	1470
mar2020_041_1_0.jpg	S.haematobium	3550	1680
mar2020_041_1_2.jpg	S.haematobium	232	1340
mar2020_041_1_2.jpg	S.haematobium	236	1194
mar2020_041_1_2.jpg	S.haematobium	254	1426
mar2020_041_1_2.jpg	S.haematobium	254	1786
mar2020_041_1_2.jpg	S.haematobium	256	1028
mar2020_041_1_2.jpg	S.haematobium	260	600
mar2020_041_1_2.jpg	S.haematobium	270	1250
mar2020_041_1_2.jpg	S.haematobium	278	1900
mar2020_041_1_2.jpg	S.haematobium	280	760
mar2020_041_1_2.jpg	S.haematobium	280	1840
mar2020_041_1_2.jpg	S.haematobium	290	1580
mar2020_041_1_2.jpg	S.haematobium	300	1400
mar2020_041_1_2.jpg	S.haematobium	350	1390
mar2020_041_1_2.jpg	S.haematobium	450	2020
mar2020_041_1_2.jpg	S.haematobium	514	2872
mar2020_041_1_2.jpg	S.haematobium	520	1960
mar2020_041_1_2.jpg	S.haematobium	530	1890
mar2020_041_1_2.jpg	S.haematobium	548	288
mar2020_041_1_2.jpg	S.haematobium	570	2070
mar2020_041_1_2.jpg	S.haematobium	580	1970
mar2020_041_1_2.jpg	S.haematobium	586	1088
mar2020_041_1_2.jpg	S.haematobium	610	2380
mar2020_041_1_2.jpg	S.haematobium	620	2220
mar2020_041_1_2.jpg	S.haematobium	630	2560
mar2020_041_1_2.jpg	S.haematobium	650	1860
mar2020_041_1_2.jpg	S.haematobium	650	2330
mar2020_041_1_2.jpg	S.haematobium	650	2460
mar2020_041_1_2.jpg	S.haematobium	680	2770
mar2020_041_1_2.jpg	S.haematobium	740	1980
mar2020_041_1_2.jpg	S.haematobium	790	2760
mar2020_041_1_2.jpg	S.haematobium	810	2400
mar2020_041_1_2.jpg	S.haematobium	814	2818
mar2020_041_1_2.jpg	S.haematobium	840	2170
mar2020_041_1_2.jpg	S.haematobium	840	2460
mar2020_041_1_2.jpg	S.haematobium	860	1870
mar2020_041_1_2.jpg	S.haematobium	920	1980
mar2020_041_1_2.jpg	S.haematobium	940	2030
mar2020_041_1_2.jpg	S.haematobium	990	2970
mar2020_041_1_2.jpg	S.haematobium	1020	2220
mar2020_041_1_2.jpg	S.haematobium	1584	1496
mar2020_041_1_2.jpg	S.haematobium	2170	2490
mar2020_041_1_2.jpg	S.haematobium	2488	820
mar2020_041_1_2.jpg	S.haematobium	2620	1810
mar2020_041_1_2.jpg	S.haematobium	2730	2200
mar2020_041_1_2.jpg	S.haematobium	2788	1994
mar2020_041_1_2.jpg	S.haematobium	2842	2060
mar2020_041_1_2.jpg	S.haematobium	2950	1954
mar2020_041_1_2.jpg	S.haematobium	2960	2040
mar2020_041_1_2.jpg	S.haematobium	3110	328
mar2020_041_1_2.jpg	S.haematobium	3300	1500
mar2020_041_1_2.jpg	S.haematobium	3300	2100
mar2020_041_1_2.jpg	S.haematobium	3330	2150
mar2020_041_1_2.jpg	S.haematobium	3388	1952
mar2020_041_1_2.jpg	S.haematobium	3398	2128
mar2020_041_1_2.jpg	S.haematobium	3410	2030
mar2020_041_1_2.jpg	S.haematobium	3444	676
mar2020_041_1_2.jpg	S.haematobium	3490	430
mar2020_041_1_2.jpg	S.haematobium	3492	1345
mar2020_041_1_2.jpg	S.haematobium	3500	350
mar2020_041_1_2.jpg	S.haematobium	3500	480
mar2020_041_1_2.jpg	S.haematobium	3506	1409
mar2020_041_1_2.jpg	S.haematobium	3514	1824
mar2020_041_1_2.jpg	S.haematobium	3518	586
mar2020_041_1_2.jpg	S.haematobium	3520	950
mar2020_041_1_2.jpg	S.haematobium	3520	1030
mar2020_041_1_2.jpg	S.haematobium	3520	1225
mar2020_041_1_2.jpg	S.haematobium	3524	1555
mar2020_041_2_0.jpg	S.haematobium	575	2976
mar2020_041_2_0.jpg	S.haematobium	2394	2322
mar2020_041_2_2.jpg	S.haematobium	576	2976
mar2020_041_2_2.jpg	S.haematobium	2390	2320
mar2020_042_1_0.jpg	S.haematobium	422	863
mar2020_042_1_0.jpg	S.haematobium	1205	1703
mar2020_042_1_0.jpg	doubtful	1463	2232
mar2020_042_1_0.jpg	doubtful	2674	1213
mar2020_042_1_2.jpg	S.haematobium	402	871
mar2020_042_1_2.jpg	S.haematobium	1193	1717
mar2020_044_1_0.jpg	S.haematobium	367	727
mar2020_044_1_2.jpg	S.haematobium	367	737
mar2020_045_0_0.jpg	S.haematobium	576	1232
mar2020_045_0_2.jpg	S.haematobium	568	1223
mar2020_045_1_0.jpg	doubtful	810	1935
mar2020_045_1_0.jpg	doubtful	815	1905
mar2020_045_1_0.jpg	S.haematobium	853	1388
mar2020_045_1_0.jpg	S.haematobium	1004	2040
mar2020_045_1_0.jpg	S.haematobium	3050	1931
mar2020_045_1_2.jpg	S.haematobium	860	1390
mar2020_045_1_2.jpg	S.haematobium	1000	2040
mar2020_045_1_2.jpg	S.haematobium	3040	1930
mar2020_046_0_0.jpg	S.haematobium	478	971
mar2020_046_0_0.jpg	S.haematobium	610	960
mar2020_046_0_0.jpg	S.haematobium	670	1190
mar2020_046_0_0.jpg	S.haematobium	760	750
mar2020_046_0_0.jpg	S.haematobium	840	737
mar2020_046_0_0.jpg	S.haematobium	920	200
mar2020_046_0_0.jpg	S.haematobium	930	1520
mar2020_046_0_0.jpg	S.haematobium	940	1330
mar2020_046_0_2.jpg	S.haematobium	469	976
mar2020_046_0_2.jpg	S.haematobium	616	957
mar2020_046_0_2.jpg	S.haematobium	677	1198
mar2020_046_0_2.jpg	S.haematobium	765	729
mar2020_046_0_2.jpg	S.haematobium	844	795
mar2020_046_0_2.jpg	S.haematobium	925	204
mar2020_046_0_2.jpg	S.haematobium	927	1522
mar2020_046_0_2.jpg	S.haematobium	938	1322
mar2020_046_0_2.jpg	doubtful	2676	1174
mar2020_046_1_0.jpg	S.haematobium	230	430
mar2020_046_1_0.jpg	S.haematobium	246	857
mar2020_046_1_0.jpg	S.haematobium	358	1733
mar2020_046_1_0.jpg	S.haematobium	362	1736
mar2020_046_1_0.jpg	S.haematobium	401	1703
mar2020_046_1_0.jpg	S.haematobium	406	1706
mar2020_046_1_0.jpg	S.haematobium	889	2874
mar2020_046_1_0.jpg	S.haematobium	892	2880
mar2020_046_1_0.jpg	S.haematobium	1018	1008
mar2020_046_1_0.jpg	S.haematobium	1136	1020
mar2020_046_1_0.jpg	S.haematobium	3428	1030
mar2020_046_1_2.jpg	S.haematobium	228	423
mar2020_046_1_2.jpg	S.haematobium	246	865
mar2020_046_1_2.jpg	S.haematobium	360	1736
mar2020_046_1_2.jpg	S.haematobium	400	1704
mar2020_046_1_2.jpg	S.haematobium	892	2884
mar2020_046_1_2.jpg	S.haematobium	1023	1016
mar2020_046_1_2.jpg	S.haematobium	1145	1024
mar2020_046_1_2.jpg	S.haematobium	3417	1037
mar2020_048_0_0.jpg	S.haematobium	1714	390
mar2020_048_0_0.jpg	S.haematobium	1740	460
mar2020_048_0_2.jpg	S.haematobium	1723	391
mar2020_048_0_2.jpg	S.haematobium	1742	460
mar2020_048_1_0.jpg	S.haematobium	274	1189
mar2020_048_1_0.jpg	S.haematobium	598	2402
mar2020_048_1_2.jpg	S.haematobium	276	1184
mar2020_048_1_2.jpg	S.haematobium	600	2398
mar2020_049_0_0.jpg	S.haematobium	498	1041
mar2020_049_0_0.jpg	S.haematobium	611	1446
mar2020_049_0_0.jpg	S.haematobium	790	142
mar2020_049_0_0.jpg	S.haematobium	814	28
mar2020_049_0_0.jpg	S.haematobium	1282	976
mar2020_049_0_0.jpg	S.haematobium	1492	508
mar2020_049_0_0.jpg	S.haematobium	1657	300
mar2020_049_0_0.jpg	S.haematobium	1676	1020
mar2020_049_0_0.jpg	S.haematobium	1738	238
mar2020_049_0_0.jpg	S.haematobium	1810	1012
mar2020_049_0_0.jpg	S.haematobium	2099	498
mar2020_049_0_0.jpg	S.haematobium	2145	550
mar2020_049_0_0.jpg	S.haematobium	2172	470
mar2020_049_0_2.jpg	S.haematobium	518	1045
mar2020_049_0_2.jpg	S.haematobium	630	1448
mar2020_049_0_2.jpg	S.haematobium	810	160
mar2020_049_0_2.jpg	S.haematobium	822	57
mar2020_049_0_2.jpg	S.haematobium	1285	980
mar2020_049_0_2.jpg	S.haematobium	1529	534
mar2020_049_0_2.jpg	S.haematobium	1662	322
mar2020_049_0_2.jpg	S.haematobium	1688	1044
mar2020_049_0_2.jpg	S.haematobium	1740	258
mar2020_049_0_2.jpg	S.haematobium	1812	1042
mar2020_049_0_2.jpg	S.haematobium	2094	524
mar2020_049_0_2.jpg	S.haematobium	2147	557
mar2020_049_0_2.jpg	S.haematobium	2161	488
mar2020_049_1_0.jpg	S.haematobium	245	611
mar2020_049_1_0.jpg	S.haematobium	247	1600
mar2020_049_1_0.jpg	S.haematobium	260	725
mar2020_049_1_0.jpg	S.haematobium	303	752
mar2020_049_1_0.jpg	S.haematobium	389	1874
mar2020_049_1_0.jpg	S.haematobium	395	1942
mar2020_049_1_0.jpg	S.haematobium	403	1300
mar2020_049_1_0.jpg	S.haematobium	793	1882
mar2020_049_1_0.jpg	S.haematobium	797	2597
mar2020_049_1_0.jpg	S.haematobium	805	2480
mar2020_049_1_0.jpg	S.haematobium	852	1918
mar2020_049_1_0.jpg	S.haematobium	947	2177
mar2020_049_1_0.jpg	S.haematobium	1498	2968
mar2020_049_1_0.jpg	S.haematobium	1637	2780
mar2020_049_1_0.jpg	S.haematobium	1748	2724
mar2020_049_1_0.jpg	doubtful	1798	1268
mar2020_049_1_0.jpg	S.haematobium	1858	1922
mar2020_049_1_0.jpg	S.haematobium	2090	2977
mar2020_049_1_0.jpg	S.haematobium	2153	2947
mar2020_049_1_0.jpg	doubtful	2685	1848
mar2020_049_1_0.jpg	doubtful	2841	1960
mar2020_049_1_0.jpg	S.haematobium	2935	1854
mar2020_049_1_0.jpg	S.haematobium	3017	1904
mar2020_049_1_0.jpg	S.haematobium	3095	1884
mar2020_049_1_0.jpg	S.haematobium	3152	1898
mar2020_049_1_0.jpg	S.haematobium	3282	1468
mar2020_049_1_0.jpg	S.haematobium	3307	1970
mar2020_049_1_0.jpg	S.haematobium	3395	1706
mar2020_049_1_0.jpg	S.haematobium	3477	1762
mar2020_049_1_0.jpg	S.haematobium	3488	1672
mar2020_049_1_0.jpg	S.haematobium	3492	1822
mar2020_049_1_0.jpg	S.haematobium	3495	1474
mar2020_049_1_0.jpg	S.haematobium	3500	1595
mar2020_049_1_2.jpg	S.haematobium	250	1590
mar2020_049_1_2.jpg	S.haematobium	252	632
mar2020_049_1_2.jpg	S.haematobium	264	724
mar2020_049_1_2.jpg	S.haematobium	308	756
mar2020_049_1_2.jpg	S.haematobium	400	1300
mar2020_049_1_2.jpg	S.haematobium	400	1870
mar2020_049_1_2.jpg	S.haematobium	400	1940
mar2020_049_1_2.jpg	S.haematobium	790	2590
mar2020_049_1_2.jpg	S.haematobium	800	1880
mar2020_049_1_2.jpg	S.haematobium	810	2480
mar2020_049_1_2.jpg	S.haematobium	850	1920
mar2020_049_1_2.jpg	S.haematobium	960	2180
mar2020_049_1_2.jpg	S.haematobium	1490	2970
mar2020_049_1_2.jpg	S.haematobium	1650	2780
mar2020_049_1_2.jpg	S.haematobium	1730	2720
mar2020_049_1_2.jpg	S.haematobium	1860	1920
mar2020_049_1_2.jpg	S.haematobium	2090	2980
mar2020_049_1_2.jpg	S.haematobium	2150	2950
mar2020_049_1_2.jpg	S.haematobium	2930	1860
mar2020_049_1_2.jpg	S.haematobium	3010	1910
mar2020_049_1_2.jpg	S.haematobium	3096	1884
mar2020_049_1_2.jpg	S.haematobium	3140	1900
mar2020_049_1_2.jpg	S.haematobium	3280	1470
mar2020_049_1_2.jpg	S.haematobium	3300	1960
mar2020_049_1_2.jpg	S.haematobium	3380	1710
mar2020_049_1_2.jpg	S.haematobium	3470	1660
mar2020_049_1_2.jpg	S.haematobium	3470	1770
mar2020_049_1_2.jpg	S.haematobium	3490	1480
mar2020_049_1_2.jpg	S.haematobium	3490	1600
mar2020_050_1_0.jpg	doubtful	195	785
mar2020_050_1_0.jpg	S.haematobium	230	353
mar2020_050_1_0.jpg	S.haematobium	250	851
mar2020_050_1_0.jpg	S.haematobium	275	796
mar2020_050_1_0.jpg	S.haematobium	293	1550
mar2020_050_1_0.jpg	S.haematobium	319	1356
mar2020_050_1_0.jpg	S.haematobium	330	1291
mar2020_050_1_0.jpg	S.haematobium	353	808
mar2020_050_1_0.jpg	S.haematobium	484	424
mar2020_050_1_0.jpg	S.haematobium	3010	1725
mar2020_050_1_0.jpg	S.haematobium	3073	1693
mar2020_050_1_0.jpg	S.haematobium	3218	1718
mar2020_050_1_0.jpg	S.haematobium	3342	1723
mar2020_050_1_2.jpg	S.haematobium	240	360
mar2020_050_1_2.jpg	S.haematobium	257	853
mar2020_050_1_2.jpg	S.haematobium	284	801
mar2020_050_1_2.jpg	S.haematobium	300	1550
mar2020_050_1_2.jpg	S.haematobium	310	1350
mar2020_050_1_2.jpg	S.haematobium	320	1300
mar2020_050_1_2.jpg	S.haematobium	360	810
mar2020_050_1_2.jpg	S.haematobium	490	430
mar2020_050_1_2.jpg	S.haematobium	3000	1730
mar2020_050_1_2.jpg	S.haematobium	3060	1700
mar2020_050_1_2.jpg	S.haematobium	3210	1720
mar2020_050_1_2.jpg	S.haematobium	3330	1720
mar2020_051_0_0.jpg	S.haematobium	1488	94
mar2020_051_0_0.jpg	S.haematobium	2063	1186
mar2020_051_0_0.jpg	S.haematobium	3041	32
mar2020_051_0_2.jpg	S.haematobium	1475	68
mar2020_051_0_2.jpg	S.haematobium	2062	1175
mar2020_051_0_2.jpg	S.haematobium	3054	2
mar2020_051_1_0.jpg	doubtful	202	1044
mar2020_051_1_0.jpg	doubtful	265	1335
mar2020_051_1_0.jpg	doubtful	265	1445
mar2020_051_1_0.jpg	doubtful	282	1460
mar2020_051_1_0.jpg	doubtful	285	1435
mar2020_051_1_0.jpg	doubtful	300	1340
mar2020_051_1_0.jpg	doubtful	320	1900
mar2020_051_1_0.jpg	doubtful	770	1900
mar2020_051_1_0.jpg	S.haematobium	900	1965
mar2020_051_1_0.jpg	doubtful	954	1989
mar2020_051_1_0.jpg	doubtful	1095	1870
mar2020_051_1_0.jpg	S.haematobium	1468	2463
mar2020_051_1_0.jpg	doubtful	1605	1880
mar2020_051_1_0.jpg	doubtful	2190	1485
mar2020_051_1_0.jpg	doubtful	2241	1887
mar2020_051_1_0.jpg	doubtful	2408	1225
mar2020_051_1_0.jpg	doubtful	2415	1215
mar2020_051_1_0.jpg	doubtful	2470	2115
mar2020_051_1_0.jpg	doubtful	2610	1185
mar2020_051_1_0.jpg	doubtful	2615	1815
mar2020_051_1_0.jpg	doubtful	2618	1134
mar2020_051_1_0.jpg	doubtful	2618	1153
mar2020_051_1_0.jpg	doubtful	2620	1180
mar2020_051_1_0.jpg	doubtful	2625	1085
mar2020_051_1_0.jpg	doubtful	2625	1805
mar2020_051_1_0.jpg	doubtful	2625	1815
mar2020_051_1_0.jpg	doubtful	2630	1103
mar2020_051_1_0.jpg	doubtful	2645	1120
mar2020_051_1_0.jpg	doubtful	2982	1896
mar2020_051_1_0.jpg	S.haematobium	3045	2385
mar2020_051_1_0.jpg	doubtful	3150	1250
mar2020_051_1_0.jpg	doubtful	3410	1890
mar2020_051_1_0.jpg	doubtful	3989	1123
mar2020_051_1_2.jpg	S.haematobium	822	1962
mar2020_051_1_2.jpg	S.haematobium	1463	2482
mar2020_051_1_2.jpg	S.haematobium	3058	2405
mar2020_052_1_0.jpg	S.haematobium	3096	1394
mar2020_052_1_2.jpg	S.haematobium	3093	1391
mar2020_053_0_0.jpg	S.haematobium	422	918
mar2020_053_0_0.jpg	S.haematobium	436	1353
mar2020_053_0_0.jpg	S.haematobium	783	2172
mar2020_053_0_2.jpg	S.haematobium	427	918
mar2020_053_0_2.jpg	S.haematobium	438	1362
mar2020_053_0_2.jpg	S.haematobium	777	2173
mar2020_053_1_0.jpg	S.haematobium	3418	1897
mar2020_053_1_2.jpg	S.haematobium	3417	1902
mar2020_054_0_0.jpg	S.haematobium	277	152
mar2020_054_0_0.jpg	S.haematobium	304	84
mar2020_054_0_0.jpg	S.haematobium	367	742
mar2020_054_0_0.jpg	S.haematobium	377	480
mar2020_054_0_0.jpg	S.haematobium	459	1266
mar2020_054_0_0.jpg	S.haematobium	477	768
mar2020_054_0_0.jpg	S.haematobium	478	478
mar2020_054_0_0.jpg	S.haematobium	495	201
mar2020_054_0_0.jpg	S.haematobium	508	348
mar2020_054_0_0.jpg	S.haematobium	522	525
mar2020_054_0_0.jpg	S.haematobium	525	1114
mar2020_054_0_0.jpg	S.haematobium	528	92
mar2020_054_0_0.jpg	S.haematobium	540	228
mar2020_054_0_0.jpg	S.haematobium	541	394
mar2020_054_0_0.jpg	S.haematobium	558	1174
mar2020_054_0_0.jpg	S.haematobium	565	685
mar2020_054_0_0.jpg	S.haematobium	568	162
mar2020_054_0_0.jpg	S.haematobium	578	507
mar2020_054_0_0.jpg	S.haematobium	592	1046
mar2020_054_0_0.jpg	S.haematobium	613	951
mar2020_054_0_0.jpg	S.haematobium	623	114
mar2020_054_0_0.jpg	S.haematobium	625	1251
mar2020_054_0_0.jpg	S.haematobium	639	690
mar2020_054_0_0.jpg	S.haematobium	656	281
mar2020_054_0_0.jpg	S.haematobium	658	562
mar2020_054_0_0.jpg	S.haematobium	689	1016
mar2020_054_0_0.jpg	S.haematobium	697	165
mar2020_054_0_0.jpg	S.haematobium	711	249
mar2020_054_0_0.jpg	S.haematobium	712	98
mar2020_054_0_0.jpg	S.haematobium	717	895
[truncated: 5,154 more rows]
