# Supplementary material for: Multi-contrast machine learning improves schistosomiasis diagnostic performance
Source: PLoS Negl Trop Dis. 2025 Aug 4;19(8):e0012879. doi: 10.1371/journal.pntd.0012879 (PMC12334053; doi:10.1371/journal.pntd.0012879)
Supplement: S4 Table — Table with bounding box xy coordinates for S. haematobium eggs and “doubtful” objects annotated on the images of Dataset 2. (CSV) [file pntd.0012879.s009.csv]

imageName	objectType	xCoord	yCoord
nov2021_031_1_0.jpg	S.haematobium	1622	1282
nov2021_031_1_0.jpg	S.haematobium	2122	143
nov2021_031_1_0.jpg	S.haematobium	2392	916
nov2021_031_1_2.jpg	S.haematobium	1618	1282
nov2021_031_1_2.jpg	S.haematobium	2132	138
nov2021_031_1_2.jpg	S.haematobium	2392	915
nov2021_031_2_0.jpg	S.haematobium	2052	1847
nov2021_031_2_0.jpg	S.haematobium	2132	2573
nov2021_031_2_0.jpg	S.haematobium	2609	1092
nov2021_031_2_2.jpg	S.haematobium	2062	1850
nov2021_031_2_2.jpg	S.haematobium	2128	2572
nov2021_031_2_2.jpg	S.haematobium	2617	1094
nov2021_032_1_0.jpg	S.haematobium	930	1175
nov2021_032_1_0.jpg	S.haematobium	1755	1200
nov2021_032_1_0.jpg	S.haematobium	1934	62
nov2021_032_1_0.jpg	S.haematobium	2055	1190
nov2021_032_1_0.jpg	S.haematobium	2662	1192
nov2021_032_1_0.jpg	S.haematobium	2868	742
nov2021_032_1_2.jpg	S.haematobium	930	1178
nov2021_032_1_2.jpg	S.haematobium	1753	1202
nov2021_032_1_2.jpg	S.haematobium	1942	63
nov2021_032_1_2.jpg	S.haematobium	2053	1188
nov2021_032_1_2.jpg	S.haematobium	2662	1192
nov2021_032_1_2.jpg	S.haematobium	2871	738
nov2021_032_2_0.jpg	S.haematobium	839	2321
nov2021_032_2_0.jpg	S.haematobium	1277	2505
nov2021_032_2_0.jpg	S.haematobium	1278	1833
nov2021_032_2_0.jpg	S.haematobium	1737	1592
nov2021_032_2_0.jpg	S.haematobium	1872	2398
nov2021_032_2_0.jpg	S.haematobium	1955	2475
nov2021_032_2_0.jpg	S.haematobium	2396	1058
nov2021_032_2_0.jpg	S.haematobium	2710	1980
nov2021_032_2_0.jpg	S.haematobium	3152	2362
nov2021_032_2_2.jpg	S.haematobium	846	2324
nov2021_032_2_2.jpg	S.haematobium	1275	1832
nov2021_032_2_2.jpg	S.haematobium	1278	2508
nov2021_032_2_2.jpg	S.haematobium	1729	1595
nov2021_032_2_2.jpg	S.haematobium	1873	2395
nov2021_032_2_2.jpg	S.haematobium	1953	2472
nov2021_032_2_2.jpg	S.haematobium	2393	1055
nov2021_032_2_2.jpg	S.haematobium	2709	1978
nov2021_032_2_2.jpg	S.haematobium	3153	2362
nov2021_049_1_0.jpg	doubtful	2658	1138
nov2021_049_1_0.jpg	doubtful	2668	489
nov2021_049_1_0.jpg	S.haematobium	2668	1173
nov2021_049_1_0.jpg	S.haematobium	2685	527
nov2021_049_1_2.jpg	S.haematobium	2668	1184
nov2021_049_1_2.jpg	S.haematobium	2684	528
nov2021_049_2_0.jpg	S.haematobium	590	1360
nov2021_049_2_0.jpg	S.haematobium	590	1350
nov2021_049_2_0.jpg	doubtful	2684	2923
nov2021_050_1_0.jpg	S.haematobium	1005	1245
nov2021_050_1_0.jpg	S.haematobium	1070	1240
nov2021_050_1_0.jpg	S.haematobium	1304	1732
nov2021_050_1_0.jpg	S.haematobium	1575	1200
nov2021_050_1_0.jpg	S.haematobium	1659	1257
nov2021_050_1_0.jpg	S.haematobium	1962	1827
nov2021_050_1_0.jpg	S.haematobium	2080	1211
nov2021_050_1_0.jpg	S.haematobium	2142	132
nov2021_050_1_0.jpg	S.haematobium	2213	1238
nov2021_050_1_0.jpg	S.haematobium	2525	1175
nov2021_050_1_0.jpg	S.haematobium	3035	1220
nov2021_050_1_0.jpg	S.haematobium	3324	1039
nov2021_050_1_2.jpg	S.haematobium	1004	1244
nov2021_050_1_2.jpg	S.haematobium	1068	1238
nov2021_050_1_2.jpg	S.haematobium	1308	1737
nov2021_050_1_2.jpg	S.haematobium	1576	1199
nov2021_050_1_2.jpg	S.haematobium	1655	1259
nov2021_050_1_2.jpg	S.haematobium	1966	1830
nov2021_050_1_2.jpg	S.haematobium	2080	1210
nov2021_050_1_2.jpg	S.haematobium	2138	132
nov2021_050_1_2.jpg	S.haematobium	2214	1235
nov2021_050_1_2.jpg	S.haematobium	2522	1177
nov2021_050_1_2.jpg	S.haematobium	3034	1218
nov2021_050_1_2.jpg	S.haematobium	3327	1033
nov2021_050_2_0.jpg	doubtful	2006	1550
nov2021_050_2_0.jpg	doubtful	2032	1548
nov2021_050_2_0.jpg	S.haematobium	2137	2543
nov2021_050_2_0.jpg	S.haematobium	3148	1527
nov2021_050_2_2.jpg	S.haematobium	2145	2543
nov2021_007_0_2.jpg	doubtful	824	456
nov2021_007_0_2.jpg	doubtful	1396	80
nov2021_007_0_2.jpg	doubtful	2444	284
nov2021_007_0_2.jpg	doubtful	2524	1504
nov2021_050_2_2.jpg	S.haematobium	3150	1530
nov2021_075_1_0.jpg	S.haematobium	436	1276
nov2021_075_1_0.jpg	S.haematobium	692	1032
nov2021_075_1_0.jpg	S.haematobium	628	772
nov2021_075_1_0.jpg	S.haematobium	716	68
nov2021_075_1_0.jpg	S.haematobium	1128	548
nov2021_075_1_0.jpg	S.haematobium	1220	712
nov2021_075_1_0.jpg	S.haematobium	1800	244
nov2021_075_1_0.jpg	S.haematobium	1768	592
nov2021_075_1_0.jpg	S.haematobium	2372	1068
nov2021_075_1_0.jpg	S.haematobium	2596	936
nov2021_075_1_0.jpg	S.haematobium	2836	1148
nov2021_075_1_0.jpg	S.haematobium	2684	1424
nov2021_075_1_0.jpg	S.haematobium	2464	2292
nov2021_075_1_0.jpg	S.haematobium	1476	2236
nov2021_075_1_0.jpg	S.haematobium	1444	2516
nov2021_075_1_2.jpg	S.haematobium	487	1283
nov2021_075_1_2.jpg	S.haematobium	680	800
nov2021_075_1_2.jpg	S.haematobium	739	1047
nov2021_075_1_2.jpg	S.haematobium	752	126
nov2021_075_1_2.jpg	S.haematobium	1140	590
nov2021_075_1_2.jpg	S.haematobium	1188	619
nov2021_075_1_2.jpg	S.haematobium	1255	755
nov2021_075_1_2.jpg	S.haematobium	1482	2481
nov2021_075_1_2.jpg	S.haematobium	1507	2302
nov2021_075_1_2.jpg	S.haematobium	1611	1435
nov2021_075_1_2.jpg	S.haematobium	1650	1696
nov2021_075_1_2.jpg	S.haematobium	1682	1625
nov2021_075_1_2.jpg	S.haematobium	1759	2298
nov2021_075_1_2.jpg	S.haematobium	1812	292
nov2021_075_1_2.jpg	S.haematobium	1850	2273
nov2021_075_1_2.jpg	S.haematobium	1878	45
nov2021_075_1_2.jpg	S.haematobium	2119	1589
nov2021_075_1_2.jpg	S.haematobium	2350	1135
nov2021_075_1_2.jpg	S.haematobium	2460	2255
nov2021_075_1_2.jpg	S.haematobium	2552	2320
nov2021_075_1_2.jpg	S.haematobium	2568	963
nov2021_075_1_2.jpg	S.haematobium	2652	1433
nov2021_075_1_2.jpg	S.haematobium	2787	1178
nov2021_075_1_2.jpg	S.haematobium	3143	694
nov2021_075_2_0.jpg	S.haematobium	898	2652
nov2021_075_2_0.jpg	S.haematobium	1260	2164
nov2021_075_2_0.jpg	S.haematobium	1569	2892
nov2021_075_2_0.jpg	S.haematobium	2737	2923
nov2021_075_2_0.jpg	S.haematobium	1144	2896
nov2021_075_2_0.jpg	S.haematobium	3269	2071
nov2021_075_2_2.jpg	S.haematobium	897	2648
nov2021_075_2_2.jpg	S.haematobium	2748	2924
nov2021_075_2_2.jpg	S.haematobium	1145	2881
nov2021_075_2_2.jpg	S.haematobium	1260	2165
nov2021_075_2_2.jpg	S.haematobium	1562	2892
nov2021_075_2_2.jpg	S.haematobium	3260	2074
nov2021_114_1_0.jpg	S.haematobium	1309	422
nov2021_114_1_0.jpg	S.haematobium	1348	1229
nov2021_114_1_0.jpg	S.haematobium	1448	1232
nov2021_114_1_0.jpg	S.haematobium	1583	1268
nov2021_114_1_0.jpg	S.haematobium	1781	1045
nov2021_114_1_0.jpg	S.haematobium	1807	609
nov2021_114_1_0.jpg	S.haematobium	1823	1267
nov2021_114_1_0.jpg	S.haematobium	1824	656
nov2021_114_1_0.jpg	S.haematobium	1953	369
nov2021_114_1_0.jpg	S.haematobium	2111	1133
nov2021_114_1_0.jpg	S.haematobium	2228	1003
nov2021_114_1_0.jpg	S.haematobium	2382	1242
nov2021_114_1_0.jpg	S.haematobium	2473	1220
nov2021_114_1_0.jpg	S.haematobium	2582	851
nov2021_114_1_0.jpg	S.haematobium	2600	1219
nov2021_114_1_0.jpg	S.haematobium	2625	1068
nov2021_114_1_2.jpg	S.haematobium	1316	428
nov2021_114_1_2.jpg	S.haematobium	1348	1228
nov2021_114_1_2.jpg	S.haematobium	1451	1235
nov2021_114_1_2.jpg	S.haematobium	1578	1268
nov2021_114_1_2.jpg	S.haematobium	1784	1047
nov2021_114_1_2.jpg	S.haematobium	1803	612
nov2021_114_1_2.jpg	S.haematobium	1822	1267
nov2021_114_1_2.jpg	S.haematobium	1825	656
nov2021_114_1_2.jpg	S.haematobium	1952	367
nov2021_114_1_2.jpg	S.haematobium	2112	1132
nov2021_114_1_2.jpg	S.haematobium	2230	1010
nov2021_114_1_2.jpg	S.haematobium	2378	1243
nov2021_114_1_2.jpg	S.haematobium	2473	1222
nov2021_114_1_2.jpg	S.haematobium	2583	852
nov2021_114_1_2.jpg	S.haematobium	2602	1217
nov2021_114_1_2.jpg	S.haematobium	2623	1068
nov2021_114_1_2.jpg	doubtful	2912	556
nov2021_114_2_0.jpg	S.haematobium	584	828
nov2021_114_2_0.jpg	S.haematobium	3332	876
nov2021_114_2_0.jpg	S.haematobium	2772	2340
nov2021_114_2_0.jpg	S.haematobium	1292	2844
nov2021_114_2_2.jpg	S.haematobium	645	865
nov2021_114_2_2.jpg	S.haematobium	1334	2789
nov2021_114_2_2.jpg	S.haematobium	1955	2739
nov2021_114_2_2.jpg	S.haematobium	2584	2332
nov2021_114_2_2.jpg	S.haematobium	2760	2300
nov2021_114_2_2.jpg	S.haematobium	2901	2925
nov2021_114_2_2.jpg	S.haematobium	3290	905
nov2021_129_1_0.jpg	S.haematobium	1608	432
nov2021_129_1_0.jpg	S.haematobium	2180	1156
nov2021_129_1_0.jpg	S.haematobium	2224	1212
nov2021_129_1_2.jpg	S.haematobium	1612	432
nov2021_129_1_2.jpg	S.haematobium	2184	1148
nov2021_129_1_2.jpg	S.haematobium	2216	1212
nov2021_129_2_0.jpg	S.haematobium	1608	2844
nov2021_129_2_2.jpg	S.haematobium	1608	2840
nov2021_153_1_0.jpg	S.haematobium	2200	725
nov2021_153_1_0.jpg	S.haematobium	2428	239
nov2021_153_1_0.jpg	S.haematobium	2463	286
nov2021_153_1_2.jpg	S.haematobium	2198	728
nov2021_153_1_2.jpg	S.haematobium	2430	240
nov2021_153_1_2.jpg	S.haematobium	2466	288
nov2021_153_2_0.jpg	S.haematobium	1852	1804
nov2021_153_2_0.jpg	S.haematobium	1225	1822
nov2021_153_2_0.jpg	doubtful	1290	645
nov2021_153_2_0.jpg	S.haematobium	1461	741
nov2021_153_2_0.jpg	S.haematobium	1803	193
nov2021_153_2_0.jpg	S.haematobium	2057	1738
nov2021_153_2_0.jpg	S.haematobium	2438	2643
nov2021_153_2_0.jpg	S.haematobium	2465	2694
nov2021_153_2_2.jpg	S.haematobium	1225	1825
nov2021_153_2_2.jpg	S.haematobium	1453	742
nov2021_153_2_2.jpg	S.haematobium	1808	190
nov2021_153_2_2.jpg	S.haematobium	1847	1794
nov2021_153_2_2.jpg	S.haematobium	2053	1752
nov2021_153_2_2.jpg	S.haematobium	2437	2648
nov2021_153_2_2.jpg	S.haematobium	2466	2694
nov2021_185_1_0.jpg	S.haematobium	425	510
nov2021_185_1_0.jpg	S.haematobium	633	363
nov2021_185_1_0.jpg	S.haematobium	638	452
nov2021_185_1_0.jpg	S.haematobium	825	581
nov2021_185_1_0.jpg	S.haematobium	835	665
nov2021_185_1_0.jpg	S.haematobium	847	802
nov2021_185_1_0.jpg	doubtful	1285	1212
nov2021_185_1_0.jpg	doubtful	1295	1215
nov2021_185_1_0.jpg	S.haematobium	1467	1223
nov2021_185_1_0.jpg	S.haematobium	1704	1336
nov2021_185_1_0.jpg	S.haematobium	1775	1960
nov2021_185_1_0.jpg	S.haematobium	1850	970
nov2021_185_1_0.jpg	S.haematobium	1850	1145
nov2021_185_1_0.jpg	S.haematobium	2153	537
nov2021_185_1_0.jpg	S.haematobium	2205	2200
nov2021_185_1_0.jpg	S.haematobium	2208	1567
nov2021_185_1_0.jpg	S.haematobium	2251	1144
nov2021_185_1_0.jpg	doubtful	2332	1130
nov2021_185_1_0.jpg	S.haematobium	2367	1202
nov2021_185_1_0.jpg	S.haematobium	2368	1294
nov2021_185_1_0.jpg	S.haematobium	2517	1763
nov2021_185_1_0.jpg	S.haematobium	2708	1383
nov2021_185_1_0.jpg	S.haematobium	2712	220
nov2021_185_1_0.jpg	doubtful	2722	1020
nov2021_185_1_0.jpg	doubtful	2726	1005
nov2021_185_1_0.jpg	S.haematobium	2778	1848
nov2021_185_1_0.jpg	S.haematobium	2850	675
nov2021_185_1_0.jpg	S.haematobium	3358	972
nov2021_185_1_0.jpg	S.haematobium	3407	152
nov2021_185_1_2.jpg	S.haematobium	437	526
nov2021_185_1_2.jpg	S.haematobium	634	454
nov2021_185_1_2.jpg	S.haematobium	833	583
nov2021_185_1_2.jpg	S.haematobium	838	669
nov2021_185_1_2.jpg	S.haematobium	840	803
nov2021_185_1_2.jpg	S.haematobium	1465	1225
nov2021_185_1_2.jpg	S.haematobium	1708	1337
nov2021_185_1_2.jpg	S.haematobium	1773	1960
nov2021_185_1_2.jpg	S.haematobium	1853	963
nov2021_185_1_2.jpg	S.haematobium	1853	1152
nov2021_185_1_2.jpg	S.haematobium	2143	533
nov2021_185_1_2.jpg	S.haematobium	2197	1562
nov2021_185_1_2.jpg	S.haematobium	2205	2201
nov2021_185_1_2.jpg	S.haematobium	2248	1142
nov2021_185_1_2.jpg	S.haematobium	2364	1204
nov2021_185_1_2.jpg	S.haematobium	2366	1294
nov2021_185_1_2.jpg	S.haematobium	2515	1765
nov2021_185_1_2.jpg	S.haematobium	2705	1388
nov2021_185_1_2.jpg	S.haematobium	2712	217
nov2021_185_1_2.jpg	S.haematobium	2775	1855
nov2021_185_1_2.jpg	S.haematobium	2858	683
nov2021_185_1_2.jpg	S.haematobium	3350	975
nov2021_185_1_2.jpg	S.haematobium	3402	162
nov2021_185_2_0.jpg	S.haematobium	450	2950
nov2021_185_2_0.jpg	S.haematobium	547	619
nov2021_185_2_0.jpg	S.haematobium	840	3008
nov2021_185_2_0.jpg	S.haematobium	2744	2380
nov2021_185_2_0.jpg	S.haematobium	652	2880
nov2021_185_2_0.jpg	S.haematobium	1080	2205
nov2021_185_2_0.jpg	S.haematobium	2701	2658
nov2021_185_2_0.jpg	S.haematobium	3303	254
nov2021_185_2_0.jpg	S.haematobium	2948	1560
nov2021_185_2_0.jpg	S.haematobium	3386	2594
nov2021_185_2_2.jpg	S.haematobium	452	2948
nov2021_185_2_2.jpg	S.haematobium	852	3016
nov2021_185_2_2.jpg	S.haematobium	2744	2368
nov2021_185_2_2.jpg	S.haematobium	571	629
nov2021_185_2_2.jpg	S.haematobium	648	2871
nov2021_185_2_2.jpg	S.haematobium	1091	2202
nov2021_185_2_2.jpg	S.haematobium	2702	2657
nov2021_185_2_2.jpg	S.haematobium	2950	1552
nov2021_185_2_2.jpg	S.haematobium	3294	260
nov2021_185_2_2.jpg	S.haematobium	3378	2592
nov2021_215_1_0.jpg	S.haematobium	1102	908
nov2021_215_1_0.jpg	S.haematobium	1244	888
nov2021_215_1_0.jpg	S.haematobium	1268	938
nov2021_215_1_0.jpg	S.haematobium	1850	1175
nov2021_215_1_0.jpg	S.haematobium	2058	773
nov2021_215_1_0.jpg	S.haematobium	2220	1105
nov2021_215_1_0.jpg	S.haematobium	2243	1153
nov2021_215_1_0.jpg	S.haematobium	2455	1159
nov2021_215_1_2.jpg	S.haematobium	1100	910
nov2021_215_1_2.jpg	S.haematobium	1242	887
nov2021_215_1_2.jpg	S.haematobium	1268	933
nov2021_215_1_2.jpg	S.haematobium	1837	1174
nov2021_215_1_2.jpg	S.haematobium	2058	773
nov2021_215_1_2.jpg	S.haematobium	2218	1108
nov2021_215_1_2.jpg	S.haematobium	2248	1148
nov2021_215_1_2.jpg	S.haematobium	2462	1149
nov2021_215_2_0.jpg	S.haematobium	462	1586
nov2021_215_2_0.jpg	S.haematobium	1210	540
nov2021_215_2_0.jpg	S.haematobium	1395	625
nov2021_215_2_0.jpg	S.haematobium	1895	389
nov2021_215_2_0.jpg	S.haematobium	2407	1238
nov2021_215_2_0.jpg	S.haematobium	2485	1500
nov2021_215_2_0.jpg	S.haematobium	3052	1073
nov2021_215_2_0.jpg	S.haematobium	3090	2174
nov2021_215_2_0.jpg	S.haematobium	3325	1035
nov2021_215_2_2.jpg	S.haematobium	463	1587
nov2021_215_2_2.jpg	S.haematobium	1204	544
nov2021_215_2_2.jpg	S.haematobium	1395	620
nov2021_215_2_2.jpg	S.haematobium	1897	388
nov2021_215_2_2.jpg	S.haematobium	2403	1238
nov2021_215_2_2.jpg	S.haematobium	2482	1503
nov2021_215_2_2.jpg	S.haematobium	3052	1076
nov2021_215_2_2.jpg	S.haematobium	3088	2178
nov2021_215_2_2.jpg	S.haematobium	3327	1033
nov2021_239_1_0.jpg	S.haematobium	632	2787
nov2021_239_1_0.jpg	S.haematobium	930	242
nov2021_239_1_0.jpg	S.haematobium	1456	508
nov2021_239_1_0.jpg	S.haematobium	1870	678
nov2021_239_1_0.jpg	S.haematobium	2414	1182
nov2021_239_1_0.jpg	S.haematobium	2421	558
nov2021_239_1_2.jpg	S.haematobium	632	2789
nov2021_239_1_2.jpg	S.haematobium	932	248
nov2021_239_1_2.jpg	S.haematobium	1457	509
nov2021_239_1_2.jpg	S.haematobium	1874	672
nov2021_239_1_2.jpg	S.haematobium	2404	1182
nov2021_239_1_2.jpg	S.haematobium	2418	556
nov2021_239_2_0.jpg	S.haematobium	949	2668
nov2021_239_2_0.jpg	S.haematobium	1921	1668
nov2021_239_2_0.jpg	S.haematobium	2260	1992
nov2021_239_2_0.jpg	S.haematobium	2388	2219
nov2021_239_2_0.jpg	doubtful	2412	2991
nov2021_239_2_0.jpg	S.haematobium	2979	1749
nov2021_239_2_2.jpg	S.haematobium	944	2668
nov2021_239_2_2.jpg	doubtful	1475	2938
nov2021_239_2_2.jpg	S.haematobium	1925	1664
nov2021_239_2_2.jpg	S.haematobium	2254	1994
nov2021_239_2_2.jpg	S.haematobium	2386	2210
nov2021_239_2_2.jpg	S.haematobium	2978	1739
nov2021_246_1_0.jpg	S.haematobium	1390	1192
nov2021_246_1_0.jpg	doubtful	1415	1162
nov2021_246_1_0.jpg	S.haematobium	1477	722
nov2021_246_1_0.jpg	S.haematobium	1638	1115
nov2021_246_1_0.jpg	S.haematobium	1672	1174
nov2021_246_1_0.jpg	S.haematobium	1678	2890
nov2021_246_1_0.jpg	S.haematobium	1697	2668
nov2021_246_1_0.jpg	S.haematobium	1958	2021
nov2021_246_1_0.jpg	S.haematobium	1980	23
nov2021_246_1_0.jpg	S.haematobium	2532	646
nov2021_246_1_0.jpg	S.haematobium	2692	1148
nov2021_246_1_0.jpg	S.haematobium	2548	1181
nov2021_246_1_2.jpg	S.haematobium	2536	1184
nov2021_246_1_2.jpg	S.haematobium	2704	1144
nov2021_246_1_2.jpg	S.haematobium	1394	1168
nov2021_246_1_2.jpg	S.haematobium	1473	724
nov2021_246_1_2.jpg	S.haematobium	1645	1116
nov2021_246_1_2.jpg	S.haematobium	1669	1170
nov2021_246_1_2.jpg	S.haematobium	1669	2890
nov2021_246_1_2.jpg	S.haematobium	1701	2659
nov2021_246_1_2.jpg	S.haematobium	1967	2023
nov2021_246_1_2.jpg	S.haematobium	1983	21
nov2021_246_1_2.jpg	S.haematobium	2545	652
nov2021_246_2_0.jpg	S.haematobium	558	846
nov2021_246_2_0.jpg	S.haematobium	591	914
nov2021_246_2_0.jpg	S.haematobium	2348	1416
nov2021_246_2_0.jpg	S.haematobium	914	112
nov2021_246_2_0.jpg	S.haematobium	936	202
nov2021_246_2_0.jpg	S.haematobium	1976	2442
nov2021_246_2_0.jpg	S.haematobium	2049	2352
nov2021_246_2_0.jpg	S.haematobium	2890	1460
nov2021_246_2_0.jpg	S.haematobium	2928	851
nov2021_246_2_2.jpg	S.haematobium	552	851
nov2021_246_2_2.jpg	S.haematobium	2348	1412
nov2021_246_2_2.jpg	S.haematobium	590	912
nov2021_246_2_2.jpg	S.haematobium	913	117
nov2021_246_2_2.jpg	S.haematobium	954	216
nov2021_246_2_2.jpg	S.haematobium	1980	2442
nov2021_246_2_2.jpg	S.haematobium	2041	2350
nov2021_246_2_2.jpg	S.haematobium	2878	1456
nov2021_246_2_2.jpg	S.haematobium	2939	858
nov2021_248_1_0.jpg	S.haematobium	2232	1212
nov2021_248_1_2.jpg	S.haematobium	2236	1220
nov2021_283_1_0.jpg	S.haematobium	1421	137
nov2021_283_1_0.jpg	S.haematobium	2820	268
nov2021_283_1_0.jpg	S.haematobium	1806	1140
nov2021_283_1_0.jpg	S.haematobium	1876	1174
nov2021_283_1_0.jpg	S.haematobium	1972	1197
nov2021_283_1_0.jpg	S.haematobium	2222	1108
nov2021_283_1_0.jpg	doubtful	3063	1130
nov2021_283_1_0.jpg	doubtful	3100	1141
nov2021_283_1_0.jpg	doubtful	3125	1145
nov2021_283_1_0.jpg	doubtful	3162	1140
nov2021_283_1_0.jpg	doubtful	3180	1138
nov2021_283_1_0.jpg	doubtful	3365	1095
nov2021_283_1_0.jpg	doubtful	3392	1095
nov2021_283_1_2.jpg	S.haematobium	1803	1147
nov2021_283_1_2.jpg	S.haematobium	1885	1170
nov2021_283_1_2.jpg	S.haematobium	2824	276
nov2021_283_1_2.jpg	S.haematobium	1976	1194
nov2021_283_1_2.jpg	S.haematobium	2228	1108
nov2021_283_2_0.jpg	S.haematobium	1411	2540
nov2021_283_2_0.jpg	S.haematobium	1928	2346
nov2021_283_2_0.jpg	S.haematobium	1959	1328
nov2021_283_2_0.jpg	S.haematobium	2446	1886
nov2021_283_2_0.jpg	S.haematobium	2530	1827
nov2021_283_2_0.jpg	S.haematobium	2728	302
nov2021_283_2_0.jpg	S.haematobium	2732	1856
nov2021_283_2_0.jpg	S.haematobium	2811	2675
nov2021_283_2_0.jpg	S.haematobium	2891	864
nov2021_283_2_0.jpg	S.haematobium	3073	1813
nov2021_283_2_0.jpg	S.haematobium	3272	2277
nov2021_283_2_2.jpg	S.haematobium	1419	2545
nov2021_283_2_2.jpg	S.haematobium	1932	2348
nov2021_283_2_2.jpg	S.haematobium	1952	1328
nov2021_283_2_2.jpg	S.haematobium	2438	1893
nov2021_283_2_2.jpg	S.haematobium	3264	2280
nov2021_283_2_2.jpg	S.haematobium	2528	1827
nov2021_283_2_2.jpg	S.haematobium	2720	303
nov2021_283_2_2.jpg	S.haematobium	2734	1855
nov2021_283_2_2.jpg	S.haematobium	2809	2673
nov2021_283_2_2.jpg	S.haematobium	2888	867
nov2021_283_2_2.jpg	S.haematobium	3079	1816
nov2021_283_2_2.jpg	S.haematobium	3194	1303
nov2021_284_2_0.jpg	S.haematobium	456	308
nov2021_284_2_2.jpg	S.haematobium	444	296
nov2021_289_1_0.jpg	S.haematobium	1401	1558
nov2021_289_1_0.jpg	doubtful	2285	245
nov2021_289_1_0.jpg	doubtful	2490	1180
nov2021_289_1_0.jpg	S.haematobium	3019	1021
nov2021_289_1_2.jpg	S.haematobium	1402	1554
nov2021_289_1_2.jpg	doubtful	2298	1236
nov2021_289_1_2.jpg	S.haematobium	3013	1023
nov2021_289_2_0.jpg	doubtful	1525	620
nov2021_289_2_0.jpg	doubtful	1528	630
nov2021_289_2_0.jpg	S.haematobium	2271	2632
nov2021_289_2_0.jpg	S.haematobium	2552	1024
nov2021_289_2_0.jpg	S.haematobium	3112	826
nov2021_289_2_2.jpg	S.haematobium	2272	2633
nov2021_289_2_2.jpg	S.haematobium	2548	1014
nov2021_289_2_2.jpg	S.haematobium	3106	828
nov2021_295_1_0.jpg	S.haematobium	1043	553
nov2021_295_1_0.jpg	S.haematobium	1738	1887
nov2021_295_1_0.jpg	S.haematobium	2140	1212
nov2021_295_1_0.jpg	S.haematobium	2365	1182
nov2021_295_1_2.jpg	S.haematobium	1040	555
nov2021_295_1_2.jpg	S.haematobium	1735	1890
nov2021_295_1_2.jpg	S.haematobium	2143	1212
nov2021_295_1_2.jpg	S.haematobium	2370	1183
nov2021_295_2_0.jpg	S.haematobium	673	2013
nov2021_295_2_0.jpg	S.haematobium	853	2073
nov2021_295_2_0.jpg	S.haematobium	1067	2942
nov2021_295_2_0.jpg	S.haematobium	1112	2307
nov2021_295_2_0.jpg	S.haematobium	1781	1675
nov2021_295_2_0.jpg	S.haematobium	2563	2238
nov2021_295_2_2.jpg	S.haematobium	675	2012
nov2021_295_2_2.jpg	S.haematobium	858	2076
nov2021_295_2_2.jpg	S.haematobium	1065	2935
nov2021_295_2_2.jpg	S.haematobium	1114	2308
nov2021_295_2_2.jpg	S.haematobium	1774	1676
nov2021_295_2_2.jpg	S.haematobium	2563	2238
nov2021_297_1_0.jpg	S.haematobium	699	1615
nov2021_297_1_0.jpg	S.haematobium	939	1033
nov2021_297_1_0.jpg	S.haematobium	1521	1251
nov2021_297_1_0.jpg	S.haematobium	1646	1248
nov2021_297_1_0.jpg	S.haematobium	1872	1166
nov2021_297_1_0.jpg	S.haematobium	1912	1233
nov2021_297_1_0.jpg	S.haematobium	2198	1305
nov2021_297_1_0.jpg	S.haematobium	2301	1198
nov2021_297_1_0.jpg	S.haematobium	2311	1246
nov2021_297_1_0.jpg	S.haematobium	2488	1241
nov2021_297_1_0.jpg	S.haematobium	2572	1257
nov2021_297_1_0.jpg	S.haematobium	2658	1039
nov2021_297_1_0.jpg	S.haematobium	3039	1506
nov2021_297_1_0.jpg	S.haematobium	3378	840
nov2021_297_1_0.jpg	S.haematobium	2672	954
nov2021_297_1_0.jpg	S.haematobium	2779	1255
nov2021_297_1_0.jpg	S.haematobium	2994	1239
nov2021_297_1_0.jpg	S.haematobium	3090	808
nov2021_297_1_0.jpg	S.haematobium	3212	1434
nov2021_297_1_0.jpg	S.haematobium	1840	316
nov2021_297_1_0.jpg	S.haematobium	3358	1205
nov2021_297_1_2.jpg	S.haematobium	704	1617
nov2021_297_1_2.jpg	S.haematobium	932	1031
nov2021_297_1_2.jpg	S.haematobium	1521	1249
nov2021_297_1_2.jpg	S.haematobium	1647	1250
nov2021_297_1_2.jpg	S.haematobium	1842	301
nov2021_297_1_2.jpg	S.haematobium	1871	1167
nov2021_297_1_2.jpg	S.haematobium	1908	1227
nov2021_297_1_2.jpg	S.haematobium	2209	1306
nov2021_297_1_2.jpg	S.haematobium	3376	832
nov2021_297_1_2.jpg	S.haematobium	2301	1199
nov2021_297_1_2.jpg	S.haematobium	2315	1246
nov2021_297_1_2.jpg	S.haematobium	2478	1244
nov2021_297_1_2.jpg	S.haematobium	2579	1262
nov2021_297_1_2.jpg	S.haematobium	2660	1032
nov2021_297_1_2.jpg	S.haematobium	2672	950
nov2021_297_1_2.jpg	S.haematobium	2784	1252
nov2021_297_1_2.jpg	S.haematobium	2911	1252
nov2021_297_1_2.jpg	S.haematobium	2992	1244
nov2021_297_1_2.jpg	S.haematobium	3043	1507
nov2021_297_1_2.jpg	S.haematobium	3091	808
nov2021_297_1_2.jpg	S.haematobium	3217	1436
nov2021_297_2_0.jpg	S.haematobium	636	2207
nov2021_297_2_0.jpg	S.haematobium	670	1085
nov2021_297_2_0.jpg	S.haematobium	871	322
nov2021_297_2_0.jpg	S.haematobium	1284	1062
nov2021_297_2_0.jpg	S.haematobium	1819	2362
nov2021_297_2_0.jpg	S.haematobium	1848	2687
nov2021_297_2_0.jpg	S.haematobium	2451	2156
nov2021_297_2_0.jpg	S.haematobium	2484	1787
nov2021_297_2_0.jpg	S.haematobium	2886	1801
nov2021_297_2_2.jpg	S.haematobium	636	2205
nov2021_297_2_2.jpg	S.haematobium	660	1082
nov2021_297_2_2.jpg	S.haematobium	872	321
nov2021_297_2_2.jpg	S.haematobium	1283	1072
nov2021_297_2_2.jpg	S.haematobium	1818	2364
nov2021_297_2_2.jpg	S.haematobium	1845	2684
nov2021_297_2_2.jpg	S.haematobium	2451	2157
nov2021_297_2_2.jpg	S.haematobium	2488	1792
nov2021_297_2_2.jpg	S.haematobium	2892	1799
nov2021_298_1_0.jpg	S.haematobium	432	1265
nov2021_298_1_0.jpg	S.haematobium	833	1282
nov2021_298_1_0.jpg	S.haematobium	1645	1220
nov2021_298_1_0.jpg	S.haematobium	2243	1268
nov2021_298_1_0.jpg	S.haematobium	2321	755
nov2021_298_1_0.jpg	S.haematobium	2634	1252
nov2021_298_1_0.jpg	S.haematobium	2748	1268
nov2021_298_1_2.jpg	S.haematobium	437	1266
nov2021_298_1_2.jpg	S.haematobium	835	1281
nov2021_298_1_2.jpg	S.haematobium	1648	1215
nov2021_298_1_2.jpg	S.haematobium	2248	1268
nov2021_298_1_2.jpg	S.haematobium	2322	757
nov2021_298_1_2.jpg	S.haematobium	2630	1255
nov2021_298_1_2.jpg	S.haematobium	2748	1268
nov2021_298_2_0.jpg	S.haematobium	1868	1473
nov2021_298_2_0.jpg	S.haematobium	2503	1707
nov2021_298_2_0.jpg	S.haematobium	2954	2014
nov2021_298_2_0.jpg	S.haematobium	3197	1411
nov2021_298_2_2.jpg	S.haematobium	1872	1478
nov2021_298_2_2.jpg	S.haematobium	2505	1705
nov2021_298_2_2.jpg	S.haematobium	2950	2012
nov2021_298_2_2.jpg	S.haematobium	3196	1412
nov2021_328_1_0.jpg	S.haematobium	396	578
nov2021_328_1_0.jpg	S.haematobium	499	845
nov2021_328_1_0.jpg	S.haematobium	766	1235
nov2021_328_1_0.jpg	S.haematobium	1263	1189
nov2021_328_1_0.jpg	S.haematobium	1316	1222
nov2021_328_1_0.jpg	S.haematobium	1465	638
nov2021_328_1_0.jpg	S.haematobium	2490	1195
nov2021_328_1_0.jpg	S.haematobium	2970	1198
nov2021_328_1_0.jpg	S.haematobium	3312	1184
nov2021_328_1_2.jpg	S.haematobium	398	580
nov2021_328_1_2.jpg	S.haematobium	502	850
nov2021_328_1_2.jpg	S.haematobium	761	1236
nov2021_328_1_2.jpg	S.haematobium	1262	1189
nov2021_328_1_2.jpg	S.haematobium	1314	1222
nov2021_328_1_2.jpg	S.haematobium	1462	639
nov2021_328_1_2.jpg	S.haematobium	2489	1198
nov2021_328_1_2.jpg	S.haematobium	2968	1199
nov2021_328_1_2.jpg	S.haematobium	3314	1187
nov2021_328_2_2.jpg	S.haematobium	415	1740
nov2021_338_1_0.jpg	S.haematobium	1198	613
nov2021_338_1_0.jpg	S.haematobium	2093	413
nov2021_338_1_0.jpg	S.haematobium	2418	1439
nov2021_338_1_2.jpg	S.haematobium	1202	611
nov2021_338_1_2.jpg	S.haematobium	2091	415
nov2021_338_1_2.jpg	S.haematobium	2416	1448
nov2021_338_2_0.jpg	S.haematobium	1208	3001
nov2021_338_2_0.jpg	S.haematobium	2085	2802
nov2021_338_2_2.jpg	S.haematobium	1208	3000
nov2021_338_2_2.jpg	S.haematobium	2072	2799
nov2021_341_1_0.jpg	S.haematobium	1248	576
nov2021_341_1_0.jpg	S.haematobium	1432	1236
nov2021_341_1_0.jpg	S.haematobium	1728	1256
nov2021_341_1_2.jpg	S.haematobium	1240	576
nov2021_341_1_2.jpg	S.haematobium	1432	1228
nov2021_341_1_2.jpg	S.haematobium	1728	1252
nov2021_356_1_0.jpg	S.haematobium	2610	1234
nov2021_356_1_2.jpg	S.haematobium	2612	1232
nov2021_368_1_0.jpg	S.haematobium	1539	1912
nov2021_368_1_0.jpg	S.haematobium	1623	2356
nov2021_368_1_0.jpg	S.haematobium	1648	2426
nov2021_368_1_0.jpg	S.haematobium	1910	1188
nov2021_368_1_0.jpg	S.haematobium	2015	1156
nov2021_368_1_0.jpg	S.haematobium	2438	850
nov2021_368_1_0.jpg	S.haematobium	2711	593
nov2021_368_1_0.jpg	S.haematobium	2944	1175
nov2021_368_1_2.jpg	S.haematobium	1538	1912
nov2021_368_1_2.jpg	S.haematobium	1616	2350
nov2021_368_1_2.jpg	S.haematobium	1634	2410
nov2021_368_1_2.jpg	S.haematobium	1906	1189
nov2021_368_1_2.jpg	S.haematobium	2019	1162
nov2021_368_1_2.jpg	S.haematobium	2446	843
nov2021_368_1_2.jpg	S.haematobium	2704	601
nov2021_368_1_2.jpg	S.haematobium	2947	1181
nov2021_368_2_0.jpg	S.haematobium	743	1908
nov2021_368_2_0.jpg	S.haematobium	2287	1629
nov2021_368_2_2.jpg	S.haematobium	744	1909
nov2021_368_2_2.jpg	S.haematobium	2280	1632
nov2021_379_1_0.jpg	S.haematobium	2835	1271
nov2021_379_1_2.jpg	S.haematobium	2830	1270
nov2021_379_2_2.jpg	S.haematobium	3118	2547
nov2021_044_2_0.jpg	S.haematobium	3319	2014
nov2021_044_2_2.jpg	S.haematobium	3315	2020
nov2021_001_1_0.jpg	S.haematobium	1752	2140
nov2021_001_1_2.jpg	S.haematobium	1756	2124
nov2021_004_1_0.jpg	S.haematobium	3132	2120
nov2021_004_1_0.jpg	S.haematobium	3200	2200
nov2021_004_1_2.jpg	S.haematobium	3150	2126
nov2021_004_1_2.jpg	S.haematobium	3222	2204
nov2021_110_1_0.jpg	doubtful	1004	2224
nov2021_110_1_0.jpg	doubtful	2564	2184
nov2021_110_1_2.jpg	doubtful	1012	2220
nov2021_110_1_2.jpg	doubtful	2564	2184
nov2021_137_0_0.jpg	doubtful	1240	936
nov2021_137_0_0.jpg	doubtful	1300	860
nov2021_137_0_2.jpg	doubtful	1236	924
nov2021_137_0_2.jpg	doubtful	1288	848
nov2021_137_2_0.jpg	doubtful	308	1436
nov2021_137_2_2.jpg	doubtful	324	1436
nov2021_025_1_0.jpg	doubtful	488	354
nov2021_025_1_0.jpg	S.haematobium	1040	596
nov2021_025_1_0.jpg	S.haematobium	1496	1702
nov2021_025_1_0.jpg	S.haematobium	1883	1861
nov2021_025_1_2.jpg	S.haematobium	484	356
nov2021_025_1_2.jpg	doubtful	1044	608
nov2021_025_1_2.jpg	S.haematobium	1495	1702
nov2021_025_1_2.jpg	S.haematobium	1888	1859
nov2021_025_2_0.jpg	S.haematobium	712	1786
nov2021_025_2_0.jpg	S.haematobium	1242	2456
nov2021_025_2_2.jpg	S.haematobium	710	1784
nov2021_025_2_2.jpg	S.haematobium	1242	2460
nov2021_028_1_0.jpg	S.haematobium	1039	498
nov2021_028_1_0.jpg	S.haematobium	488	260
nov2021_028_1_0.jpg	S.haematobium	1499	1595
nov2021_028_1_0.jpg	S.haematobium	1876	1758
nov2021_028_1_2.jpg	S.haematobium	482	256
nov2021_028_1_2.jpg	S.haematobium	1043	502
nov2021_028_1_2.jpg	S.haematobium	1499	1598
nov2021_028_1_2.jpg	S.haematobium	1883	1761
nov2021_028_2_0.jpg	S.haematobium	712	1644
nov2021_028_2_0.jpg	S.haematobium	1238	2318
nov2021_028_2_2.jpg	S.haematobium	712	1640
nov2021_028_2_2.jpg	S.haematobium	1241	2322
nov2021_033_1_0.jpg	S.haematobium	3364	968
nov2021_033_1_2.jpg	S.haematobium	3356	976
nov2021_035_0_0.jpg	doubtful	1136	524
nov2021_035_0_2.jpg	doubtful	1136	532
nov2021_057_2_0.jpg	S.haematobium	464	2380
nov2021_057_2_2.jpg	S.haematobium	496	2376
nov2021_076_1_0.jpg	doubtful	888	480
nov2021_076_1_0.jpg	doubtful	1288	1496
nov2021_076_1_2.jpg	doubtful	896	484
nov2021_076_1_2.jpg	doubtful	1296	1496
nov2021_080_1_0.jpg	doubtful	1736	1228
nov2021_080_1_0.jpg	doubtful	2408	2396
nov2021_080_1_2.jpg	doubtful	1732	1228
nov2021_080_1_2.jpg	doubtful	2400	2392
nov2021_085_1_0.jpg	S.haematobium	792	1669
nov2021_085_1_0.jpg	S.haematobium	800	1618
nov2021_085_1_0.jpg	S.haematobium	1420	2352
nov2021_085_1_0.jpg	S.haematobium	2209	2353
nov2021_085_1_0.jpg	S.haematobium	2236	1019
nov2021_085_1_0.jpg	S.haematobium	3018	311
nov2021_085_1_0.jpg	S.haematobium	3299	805
nov2021_085_1_2.jpg	S.haematobium	792	1612
nov2021_085_1_2.jpg	S.haematobium	798	1663
nov2021_085_1_2.jpg	S.haematobium	1421	2351
nov2021_085_1_2.jpg	S.haematobium	2206	2353
nov2021_085_1_2.jpg	S.haematobium	2234	1020
nov2021_085_1_2.jpg	S.haematobium	3012	316
nov2021_085_1_2.jpg	S.haematobium	3291	815
nov2021_106_2_0.jpg	S.haematobium	958	1741
nov2021_106_2_2.jpg	S.haematobium	966	1742
nov2021_111_0_0.jpg	doubtful	1884	896
nov2021_111_0_2.jpg	doubtful	1884	892
nov2021_117_1_0.jpg	S.haematobium	1944	1100
nov2021_117_1_0.jpg	S.haematobium	2680	772
nov2021_117_1_0.jpg	doubtful	3208	732
nov2021_117_1_2.jpg	S.haematobium	1948	1104
nov2021_117_1_2.jpg	S.haematobium	2692	784
nov2021_117_1_2.jpg	doubtful	3212	728
nov2021_123_1_0.jpg	S.haematobium	744	748
nov2021_123_1_0.jpg	S.haematobium	1724	1700
nov2021_123_1_0.jpg	S.haematobium	3244	564
nov2021_123_1_2.jpg	S.haematobium	712	1564
nov2021_123_1_2.jpg	S.haematobium	745	1568
nov2021_123_1_2.jpg	S.haematobium	768	765
nov2021_123_1_2.jpg	S.haematobium	1050	480
nov2021_123_1_2.jpg	S.haematobium	1734	1692
nov2021_123_1_2.jpg	S.haematobium	2282	1480
nov2021_123_1_2.jpg	S.haematobium	2404	1442
nov2021_123_1_2.jpg	S.haematobium	3202	584
nov2021_123_1_2.jpg	S.haematobium	3286	79
nov2021_123_2_0.jpg	S.haematobium	2470	1554
nov2021_123_2_0.jpg	S.haematobium	2732	2239
nov2021_123_2_0.jpg	S.haematobium	3253	2864
nov2021_123_2_0.jpg	S.haematobium	3282	1924
nov2021_123_2_2.jpg	S.haematobium	2463	1553
nov2021_123_2_2.jpg	S.haematobium	2728	2236
nov2021_123_2_2.jpg	S.haematobium	3239	2852
nov2021_123_2_2.jpg	S.haematobium	3268	1920
nov2021_149_0_0.jpg	S.haematobium	501	575
nov2021_149_0_0.jpg	S.haematobium	1018	805
nov2021_149_0_0.jpg	S.haematobium	1244	110
nov2021_149_0_0.jpg	S.haematobium	1360	936
nov2021_149_0_0.jpg	S.haematobium	1558	932
nov2021_149_0_0.jpg	S.haematobium	1716	942
nov2021_149_0_2.jpg	S.haematobium	502	579
nov2021_149_0_2.jpg	S.haematobium	1020	808
nov2021_149_0_2.jpg	S.haematobium	1248	115
nov2021_149_0_2.jpg	S.haematobium	1356	939
nov2021_149_0_2.jpg	S.haematobium	1571	938
nov2021_149_1_0.jpg	S.haematobium	424	695
nov2021_149_1_0.jpg	S.haematobium	668	2651
nov2021_149_1_0.jpg	S.haematobium	672	1229
nov2021_149_1_0.jpg	S.haematobium	1342	2362
nov2021_149_1_0.jpg	S.haematobium	1559	2395
nov2021_149_1_0.jpg	S.haematobium	1667	2642
nov2021_149_1_0.jpg	S.haematobium	1788	2121
nov2021_149_1_0.jpg	S.haematobium	1819	2168
nov2021_149_1_0.jpg	S.haematobium	2050	1058
nov2021_149_1_0.jpg	S.haematobium	2068	1554
nov2021_149_1_0.jpg	S.haematobium	2140	2042
nov2021_149_1_0.jpg	S.haematobium	2371	2678
nov2021_149_1_2.jpg	S.haematobium	425	695
nov2021_149_1_2.jpg	S.haematobium	668	2642
nov2021_149_1_2.jpg	S.haematobium	674	1228
nov2021_149_1_2.jpg	S.haematobium	1339	2358
nov2021_149_1_2.jpg	S.haematobium	1552	2395
nov2021_149_1_2.jpg	S.haematobium	1669	2643
nov2021_149_1_2.jpg	S.haematobium	1788	2123
nov2021_149_1_2.jpg	S.haematobium	1816	2168
nov2021_149_1_2.jpg	S.haematobium	2043	1053
nov2021_149_1_2.jpg	S.haematobium	2069	1553
nov2021_149_1_2.jpg	S.haematobium	2138	2035
nov2021_149_1_2.jpg	S.haematobium	2368	2680
nov2021_149_2_0.jpg	S.haematobium	780	2184
nov2021_149_2_0.jpg	S.haematobium	1064	1444
nov2021_149_2_2.jpg	S.haematobium	788	2180
nov2021_149_2_2.jpg	S.haematobium	1056	1440
nov2021_152_1_0.jpg	S.haematobium	1221	2345
nov2021_152_1_2.jpg	S.haematobium	1220	2345
nov2021_158_0_0.jpg	S.haematobium	1301	1165
nov2021_158_0_0.jpg	S.haematobium	2414	1033
nov2021_158_0_0.jpg	S.haematobium	2469	853
nov2021_158_0_0.jpg	S.haematobium	2470	792
nov2021_158_0_0.jpg	S.haematobium	2504	348
nov2021_158_0_0.jpg	S.haematobium	2518	1301
nov2021_158_0_0.jpg	S.haematobium	2564	1440
nov2021_158_0_0.jpg	S.haematobium	2599	1141
nov2021_158_0_0.jpg	S.haematobium	2620	1072
nov2021_158_0_0.jpg	S.haematobium	2680	1464
nov2021_158_0_0.jpg	S.haematobium	2846	1456
nov2021_158_0_0.jpg	S.haematobium	3052	1665
nov2021_158_0_2.jpg	S.haematobium	1300	1169
nov2021_158_0_2.jpg	S.haematobium	2414	1036
nov2021_158_0_2.jpg	S.haematobium	2436	1267
nov2021_158_0_2.jpg	S.haematobium	2467	847
nov2021_158_0_2.jpg	S.haematobium	2468	792
nov2021_158_0_2.jpg	S.haematobium	2516	1293
nov2021_158_0_2.jpg	S.haematobium	2517	347
nov2021_158_0_2.jpg	S.haematobium	2589	1438
nov2021_158_0_2.jpg	S.haematobium	2603	1134
nov2021_158_0_2.jpg	S.haematobium	2632	1077
nov2021_158_0_2.jpg	S.haematobium	2679	1461
nov2021_158_0_2.jpg	S.haematobium	2853	1451
nov2021_158_0_2.jpg	S.haematobium	3065	1672
nov2021_158_1_0.jpg	S.haematobium	228	1388
nov2021_158_1_0.jpg	S.haematobium	242	1184
nov2021_158_1_0.jpg	S.haematobium	313	2238
nov2021_158_1_0.jpg	S.haematobium	347	1962
nov2021_158_1_0.jpg	S.haematobium	425	1588
nov2021_158_1_0.jpg	S.haematobium	714	2352
nov2021_158_1_0.jpg	S.haematobium	752	2715
nov2021_158_1_0.jpg	S.haematobium	838	2355
nov2021_158_1_0.jpg	S.haematobium	867	2311
nov2021_158_1_0.jpg	S.haematobium	926	2348
nov2021_158_1_0.jpg	S.haematobium	1031	2358
nov2021_158_1_0.jpg	S.haematobium	1038	2550
nov2021_158_1_0.jpg	S.haematobium	1112	2349
nov2021_158_1_0.jpg	S.haematobium	1174	2808
nov2021_158_1_0.jpg	S.haematobium	1188	2366
nov2021_158_1_0.jpg	S.haematobium	1509	2380
nov2021_158_1_0.jpg	S.haematobium	1611	2370
nov2021_158_1_0.jpg	S.haematobium	1613	2872
nov2021_158_1_0.jpg	S.haematobium	1774	2365
nov2021_158_1_0.jpg	S.haematobium	2187	2379
nov2021_158_1_0.jpg	S.haematobium	2311	2624
nov2021_158_1_0.jpg	S.haematobium	2334	2362
nov2021_158_1_0.jpg	S.haematobium	2412	2365
nov2021_158_1_0.jpg	S.haematobium	2552	2387
nov2021_158_1_0.jpg	S.haematobium	2622	2759
nov2021_158_1_0.jpg	S.haematobium	2628	2211
nov2021_158_1_0.jpg	S.haematobium	2838	2374
nov2021_158_1_0.jpg	S.haematobium	2869	2192
nov2021_158_1_0.jpg	S.haematobium	1172	2996
nov2021_158_1_0.jpg	S.haematobium	2968	2372
nov2021_158_1_0.jpg	S.haematobium	3085	2362
nov2021_158_1_0.jpg	S.haematobium	3170	1964
nov2021_158_1_0.jpg	S.haematobium	3198	2009
nov2021_158_1_0.jpg	S.haematobium	3200	2341
nov2021_158_1_0.jpg	S.haematobium	3262	2146
nov2021_158_1_0.jpg	S.haematobium	3285	2094
nov2021_158_1_0.jpg	S.haematobium	3312	1876
nov2021_158_1_0.jpg	S.haematobium	3320	2354
nov2021_158_1_0.jpg	S.haematobium	3348	1719
nov2021_158_1_0.jpg	S.haematobium	3355	2168
nov2021_158_1_0.jpg	S.haematobium	3405	2009
nov2021_158_1_2.jpg	S.haematobium	238	1400
nov2021_158_1_2.jpg	S.haematobium	242	1185
nov2021_158_1_2.jpg	S.haematobium	327	2243
nov2021_158_1_2.jpg	S.haematobium	343	1958
nov2021_158_1_2.jpg	S.haematobium	430	1600
nov2021_158_1_2.jpg	S.haematobium	711	2352
nov2021_158_1_2.jpg	S.haematobium	759	2710
nov2021_158_1_2.jpg	S.haematobium	826	2355
nov2021_158_1_2.jpg	S.haematobium	870	2312
nov2021_158_1_2.jpg	S.haematobium	934	2355
nov2021_158_1_2.jpg	S.haematobium	1036	2550
nov2021_158_1_2.jpg	S.haematobium	1045	2359
nov2021_158_1_2.jpg	S.haematobium	1116	2361
nov2021_158_1_2.jpg	S.haematobium	1179	2810
nov2021_158_1_2.jpg	S.haematobium	1180	2992
nov2021_158_1_2.jpg	S.haematobium	1181	2362
nov2021_158_1_2.jpg	S.haematobium	1518	2385
nov2021_158_1_2.jpg	S.haematobium	1606	2378
nov2021_158_1_2.jpg	S.haematobium	1616	2868
nov2021_158_1_2.jpg	S.haematobium	1788	2361
nov2021_158_1_2.jpg	S.haematobium	2183	2372
nov2021_158_1_2.jpg	S.haematobium	2315	2612
nov2021_158_1_2.jpg	S.haematobium	2342	2366
nov2021_158_1_2.jpg	S.haematobium	2406	2365
nov2021_158_1_2.jpg	S.haematobium	3388	2004
nov2021_158_1_2.jpg	S.haematobium	2541	2385
nov2021_158_1_2.jpg	S.haematobium	2618	2765
nov2021_158_1_2.jpg	S.haematobium	2625	2208
nov2021_158_1_2.jpg	S.haematobium	2838	2366
nov2021_158_1_2.jpg	S.haematobium	2871	2192
nov2021_158_1_2.jpg	S.haematobium	2959	2354
nov2021_158_1_2.jpg	S.haematobium	3083	2361
nov2021_158_1_2.jpg	S.haematobium	3167	1966
nov2021_158_1_2.jpg	S.haematobium	3192	2010
nov2021_158_1_2.jpg	S.haematobium	3204	2342
nov2021_158_1_2.jpg	S.haematobium	3262	2145
nov2021_158_1_2.jpg	S.haematobium	3270	2090
nov2021_158_1_2.jpg	S.haematobium	3306	2352
nov2021_158_1_2.jpg	S.haematobium	3321	1878
nov2021_158_1_2.jpg	S.haematobium	3354	2165
nov2021_158_1_2.jpg	S.haematobium	3355	1718
nov2021_158_2_0.jpg	S.haematobium	2928	2224
nov2021_158_2_2.jpg	doubtful	1360	160
nov2021_158_2_2.jpg	S.haematobium	2917	2206
nov2021_159_1_0.jpg	S.haematobium	1108	964
nov2021_159_1_2.jpg	S.haematobium	1108	972
nov2021_164_1_0.jpg	doubtful	1140	1424
nov2021_164_1_2.jpg	doubtful	1136	1424
nov2021_174_1_0.jpg	S.haematobium	969	1145
nov2021_174_1_0.jpg	S.haematobium	1112	1835
nov2021_174_1_0.jpg	S.haematobium	1182	395
nov2021_174_1_0.jpg	S.haematobium	1366	1318
nov2021_174_1_0.jpg	S.haematobium	1378	122
nov2021_174_1_0.jpg	S.haematobium	1490	692
nov2021_174_1_0.jpg	S.haematobium	1752	436
nov2021_174_1_0.jpg	S.haematobium	1773	293
nov2021_174_1_0.jpg	S.haematobium	1775	982
nov2021_174_1_0.jpg	S.haematobium	2007	454
nov2021_174_1_0.jpg	S.haematobium	2101	303
nov2021_174_1_0.jpg	S.haematobium	2140	248
nov2021_174_1_0.jpg	S.haematobium	2160	385
nov2021_174_1_0.jpg	S.haematobium	2200	2841
nov2021_174_1_0.jpg	S.haematobium	2414	944
nov2021_174_1_0.jpg	S.haematobium	2723	1806
nov2021_174_1_0.jpg	S.haematobium	2901	453
nov2021_174_1_0.jpg	S.haematobium	3158	274
nov2021_174_1_2.jpg	S.haematobium	1168	368
nov2021_174_1_2.jpg	S.haematobium	1768	260
nov2021_174_1_2.jpg	S.haematobium	1744	404
nov2021_174_1_2.jpg	S.haematobium	2436	932
nov2021_174_1_2.jpg	S.haematobium	2200	2880
nov2021_174_1_2.jpg	S.haematobium	948	1136
nov2021_174_1_2.jpg	S.haematobium	1476	668
nov2021_174_1_2.jpg	S.haematobium	1772	964
nov2021_174_1_2.jpg	S.haematobium	2004	436
nov2021_174_1_2.jpg	S.haematobium	2140	212
nov2021_174_1_2.jpg	S.haematobium	2120	276
nov2021_174_1_2.jpg	S.haematobium	2168	352
nov2021_174_1_2.jpg	S.haematobium	2924	420
nov2021_174_1_2.jpg	S.haematobium	3184	248
nov2021_174_2_0.jpg	S.haematobium	558	751
nov2021_174_2_0.jpg	S.haematobium	704	1736
nov2021_174_2_0.jpg	S.haematobium	704	1834
nov2021_174_2_0.jpg	S.haematobium	2060	3012
nov2021_174_2_0.jpg	S.haematobium	751	2262
nov2021_174_2_0.jpg	S.haematobium	918	2425
nov2021_174_2_0.jpg	S.haematobium	1025	1638
nov2021_174_2_0.jpg	S.haematobium	1154	2857
nov2021_174_2_0.jpg	S.haematobium	1182	2510
nov2021_174_2_0.jpg	S.haematobium	1345	2811
nov2021_174_2_0.jpg	S.haematobium	1371	1328
nov2021_174_2_0.jpg	S.haematobium	1389	2494
nov2021_174_2_0.jpg	S.haematobium	1412	2090
nov2021_174_2_0.jpg	S.haematobium	1427	2438
nov2021_174_2_0.jpg	S.haematobium	1663	2009
nov2021_174_2_0.jpg	S.haematobium	1742	3001
nov2021_174_2_0.jpg	S.haematobium	1979	1608
nov2021_174_2_0.jpg	S.haematobium	2045	1547
nov2021_174_2_0.jpg	S.haematobium	2104	2954
nov2021_174_2_0.jpg	S.haematobium	2195	898
nov2021_174_2_0.jpg	doubtful	2250	695
nov2021_174_2_0.jpg	S.haematobium	2262	2436
nov2021_174_2_0.jpg	S.haematobium	2485	2669
nov2021_174_2_0.jpg	S.haematobium	2722	2214
nov2021_174_2_0.jpg	S.haematobium	2738	1228
nov2021_174_2_0.jpg	S.haematobium	2855	1847
nov2021_174_2_0.jpg	S.haematobium	3102	2381
nov2021_174_2_0.jpg	S.haematobium	3136	2976
nov2021_174_2_2.jpg	S.haematobium	555	746
nov2021_174_2_2.jpg	S.haematobium	696	1737
nov2021_174_2_2.jpg	S.haematobium	708	1838
nov2021_174_2_2.jpg	S.haematobium	921	2428
nov2021_174_2_2.jpg	S.haematobium	1028	1640
nov2021_174_2_2.jpg	S.haematobium	1157	2864
nov2021_174_2_2.jpg	S.haematobium	1199	2509
nov2021_174_2_2.jpg	S.haematobium	1353	2818
nov2021_174_2_2.jpg	S.haematobium	1366	1334
nov2021_174_2_2.jpg	S.haematobium	1392	2494
nov2021_174_2_2.jpg	S.haematobium	1410	2088
nov2021_174_2_2.jpg	S.haematobium	1418	2425
nov2021_174_2_2.jpg	S.haematobium	1655	2008
nov2021_174_2_2.jpg	S.haematobium	1730	2992
nov2021_174_2_2.jpg	S.haematobium	1973	1621
nov2021_174_2_2.jpg	S.haematobium	2100	2952
nov2021_174_2_2.jpg	S.haematobium	2064	3008
nov2021_174_2_2.jpg	S.haematobium	2058	1540
nov2021_174_2_2.jpg	S.haematobium	2199	899
nov2021_174_2_2.jpg	S.haematobium	2268	2437
nov2021_174_2_2.jpg	S.haematobium	2478	2674
nov2021_174_2_2.jpg	S.haematobium	2723	1234
nov2021_174_2_2.jpg	S.haematobium	2729	2212
nov2021_174_2_2.jpg	S.haematobium	2842	1846
nov2021_174_2_2.jpg	S.haematobium	3102	2379
nov2021_174_2_2.jpg	S.haematobium	3126	2978
nov2021_189_1_0.jpg	S.haematobium	1708	1380
nov2021_189_1_2.jpg	S.haematobium	1712	1384
nov2021_198_1_0.jpg	S.haematobium	912	1613
nov2021_198_1_0.jpg	S.haematobium	1014	1501
nov2021_198_1_0.jpg	S.haematobium	3116	2148
nov2021_198_1_0.jpg	S.haematobium	1335	1714
nov2021_198_1_0.jpg	S.haematobium	1404	2009
nov2021_198_1_0.jpg	S.haematobium	1487	2317
nov2021_198_1_0.jpg	doubtful	2923	386
nov2021_198_1_0.jpg	S.haematobium	3158	1389
nov2021_198_1_2.jpg	S.haematobium	896	1614
nov2021_198_1_2.jpg	S.haematobium	1030	1501
nov2021_198_1_2.jpg	S.haematobium	3116	2148
nov2021_198_1_2.jpg	S.haematobium	1334	1718
nov2021_198_1_2.jpg	S.haematobium	1416	2005
nov2021_198_1_2.jpg	S.haematobium	1486	2318
nov2021_198_1_2.jpg	S.haematobium	3152	1384
nov2021_220_1_0.jpg	S.haematobium	441	1389
nov2021_220_1_0.jpg	S.haematobium	995	2242
nov2021_220_1_0.jpg	S.haematobium	1179	2249
nov2021_220_1_0.jpg	doubtful	1309	2222
nov2021_220_1_0.jpg	S.haematobium	1692	2235
nov2021_220_1_0.jpg	S.haematobium	1805	1808
nov2021_220_1_0.jpg	S.haematobium	1903	2311
nov2021_220_1_0.jpg	doubtful	3052	149
nov2021_220_1_2.jpg	S.haematobium	457	1399
nov2021_220_1_2.jpg	S.haematobium	984	2248
nov2021_220_1_2.jpg	S.haematobium	1185	2248
nov2021_220_1_2.jpg	S.haematobium	1678	2239
nov2021_220_1_2.jpg	S.haematobium	1808	1814
nov2021_220_1_2.jpg	S.haematobium	1904	2298
nov2021_220_1_2.jpg	S.haematobium	3048	161
nov2021_220_2_0.jpg	doubtful	3011	2910
nov2021_220_2_2.jpg	S.haematobium	3016	2908
nov2021_221_1_0.jpg	S.haematobium	1952	712
nov2021_221_1_2.jpg	S.haematobium	1948	712
nov2021_221_2_0.jpg	S.haematobium	956	1736
nov2021_221_2_2.jpg	S.haematobium	960	1740
nov2021_262_1_0.jpg	S.haematobium	1365	2171
nov2021_262_1_0.jpg	S.haematobium	1452	1349
nov2021_262_1_0.jpg	S.haematobium	1473	2137
nov2021_262_1_0.jpg	S.haematobium	1643	128
nov2021_262_1_0.jpg	S.haematobium	2231	2154
nov2021_262_1_0.jpg	S.haematobium	2270	1012
nov2021_262_1_0.jpg	S.haematobium	2482	2160
nov2021_262_1_0.jpg	S.haematobium	2924	339
nov2021_262_1_0.jpg	S.haematobium	3085	2156
nov2021_262_1_2.jpg	S.haematobium	1362	2170
nov2021_262_1_2.jpg	S.haematobium	1449	1348
nov2021_262_1_2.jpg	S.haematobium	1472	2139
nov2021_262_1_2.jpg	S.haematobium	1648	130
nov2021_262_1_2.jpg	S.haematobium	2234	2159
nov2021_262_1_2.jpg	S.haematobium	2272	1022
nov2021_262_1_2.jpg	S.haematobium	2488	2158
nov2021_262_1_2.jpg	S.haematobium	2913	338
nov2021_262_1_2.jpg	S.haematobium	3083	2158
nov2021_262_2_0.jpg	S.haematobium	556	2388
nov2021_262_2_0.jpg	S.haematobium	791	1835
nov2021_262_2_0.jpg	S.haematobium	863	567
nov2021_262_2_0.jpg	S.haematobium	1859	2065
nov2021_262_2_0.jpg	S.haematobium	1895	2328
nov2021_262_2_2.jpg	S.haematobium	552	2384
nov2021_262_2_2.jpg	S.haematobium	781	1828
nov2021_262_2_2.jpg	S.haematobium	868	580
nov2021_262_2_2.jpg	S.haematobium	1858	2070
nov2021_262_2_2.jpg	S.haematobium	1894	2327
nov2021_267_1_0.jpg	doubtful	1044	2308
nov2021_267_1_0.jpg	S.haematobium	1986	2253
nov2021_267_1_2.jpg	doubtful	1044	2304
nov2021_267_1_2.jpg	S.haematobium	1998	2245
nov2021_267_2_0.jpg	S.haematobium	3096	2192
nov2021_267_2_0.jpg	S.haematobium	3258	2665
nov2021_267_2_2.jpg	S.haematobium	3095	2182
nov2021_267_2_2.jpg	S.haematobium	3258	2666
nov2021_268_1_0.jpg	S.haematobium	2352	2288
nov2021_268_1_2.jpg	S.haematobium	2360	2288
nov2021_274_2_0.jpg	doubtful	704	1432
nov2021_274_2_2.jpg	doubtful	716	1432
nov2021_281_0_0.jpg	S.haematobium	2088	568
nov2021_281_0_0.jpg	S.haematobium	2280	132
nov2021_281_0_0.jpg	S.haematobium	2532	988
nov2021_281_0_2.jpg	S.haematobium	2080	604
nov2021_281_0_2.jpg	S.haematobium	2272	184
nov2021_281_0_2.jpg	S.haematobium	2516	1012
nov2021_281_1_0.jpg	S.haematobium	2824	2260
nov2021_281_1_0.jpg	S.haematobium	268	239
nov2021_281_1_0.jpg	S.haematobium	455	162
nov2021_281_1_0.jpg	S.haematobium	584	2212
nov2021_281_1_0.jpg	S.haematobium	742	2174
nov2021_281_1_0.jpg	S.haematobium	849	1942
nov2021_281_1_0.jpg	S.haematobium	1446	2038
nov2021_281_1_0.jpg	S.haematobium	2196	2710
nov2021_281_1_0.jpg	S.haematobium	3248	301
nov2021_281_1_2.jpg	S.haematobium	466	162
nov2021_281_1_2.jpg	S.haematobium	591	2216
nov2021_281_1_2.jpg	S.haematobium	741	2179
nov2021_281_1_2.jpg	S.haematobium	849	1948
nov2021_281_1_2.jpg	S.haematobium	1450	2039
nov2021_281_1_2.jpg	S.haematobium	2189	2717
nov2021_281_1_2.jpg	S.haematobium	2824	2232
nov2021_281_1_2.jpg	S.haematobium	3238	308
nov2021_281_2_0.jpg	S.haematobium	1192	913
nov2021_281_2_2.jpg	S.haematobium	1193	917
nov2021_296_1_0.jpg	S.haematobium	447	462
nov2021_296_1_0.jpg	S.haematobium	760	788
nov2021_296_1_0.jpg	S.haematobium	833	1811
nov2021_296_1_0.jpg	S.haematobium	895	232
nov2021_296_1_0.jpg	S.haematobium	938	927
nov2021_296_1_0.jpg	S.haematobium	957	987
nov2021_296_1_0.jpg	S.haematobium	1010	1292
nov2021_296_1_0.jpg	S.haematobium	1284	48
nov2021_296_1_0.jpg	S.haematobium	1013	632
nov2021_296_1_0.jpg	S.haematobium	1022	475
nov2021_296_1_0.jpg	S.haematobium	1028	719
nov2021_296_1_0.jpg	S.haematobium	1099	1288
nov2021_296_1_0.jpg	S.haematobium	1126	1642
nov2021_296_1_0.jpg	S.haematobium	1162	1015
nov2021_296_1_0.jpg	S.haematobium	1168	316
nov2021_296_1_0.jpg	S.haematobium	1238	1561
nov2021_296_1_0.jpg	S.haematobium	1375	802
nov2021_296_1_0.jpg	S.haematobium	1479	1255
nov2021_296_1_0.jpg	S.haematobium	1492	1192
nov2021_296_1_0.jpg	S.haematobium	1510	2251
nov2021_296_1_0.jpg	S.haematobium	1517	2301
nov2021_296_1_0.jpg	S.haematobium	1537	473
nov2021_296_1_0.jpg	S.haematobium	1539	574
nov2021_296_1_0.jpg	S.haematobium	1580	1368
nov2021_296_1_0.jpg	S.haematobium	1641	2295
nov2021_296_1_0.jpg	S.haematobium	1843	2132
nov2021_296_1_0.jpg	S.haematobium	1904	772
nov2021_296_1_0.jpg	S.haematobium	1945	1990
nov2021_296_1_0.jpg	S.haematobium	1946	1016
nov2021_296_1_0.jpg	S.haematobium	1970	308
nov2021_296_1_0.jpg	S.haematobium	2036	1195
nov2021_296_1_0.jpg	S.haematobium	2131	1227
nov2021_296_1_0.jpg	S.haematobium	2220	106
nov2021_296_1_0.jpg	S.haematobium	2226	653
nov2021_296_1_0.jpg	S.haematobium	2320	2242
nov2021_296_1_0.jpg	S.haematobium	2321	323
nov2021_296_1_0.jpg	S.haematobium	2376	318
nov2021_296_1_0.jpg	S.haematobium	2412	1416
nov2021_296_1_0.jpg	S.haematobium	2512	529
nov2021_296_1_0.jpg	S.haematobium	2664	712
nov2021_296_1_0.jpg	S.haematobium	2728	765
nov2021_296_1_0.jpg	S.haematobium	3233	1284
nov2021_296_1_0.jpg	S.haematobium	3281	188
nov2021_296_1_0.jpg	S.haematobium	3394	900
nov2021_296_1_2.jpg	S.haematobium	448	455
nov2021_296_1_2.jpg	S.haematobium	736	317
nov2021_296_1_2.jpg	S.haematobium	762	791
nov2021_296_1_2.jpg	S.haematobium	835	1818
nov2021_296_1_2.jpg	S.haematobium	909	242
nov2021_296_1_2.jpg	S.haematobium	940	928
nov2021_296_1_2.jpg	S.haematobium	952	983
nov2021_296_1_2.jpg	S.haematobium	1009	632
nov2021_296_1_2.jpg	S.haematobium	1011	723
nov2021_296_1_2.jpg	S.haematobium	1015	475
nov2021_296_1_2.jpg	S.haematobium	1026	1299
nov2021_296_1_2.jpg	S.haematobium	1098	1283
nov2021_296_1_2.jpg	S.haematobium	1133	1638
nov2021_296_1_2.jpg	S.haematobium	1156	1010
nov2021_296_1_2.jpg	S.haematobium	1172	324
nov2021_296_1_2.jpg	S.haematobium	1246	1562
nov2021_296_1_2.jpg	S.haematobium	1280	55
nov2021_296_1_2.jpg	S.haematobium	1365	801
nov2021_296_1_2.jpg	S.haematobium	1487	1198
nov2021_296_1_2.jpg	S.haematobium	1488	1255
nov2021_296_1_2.jpg	S.haematobium	1518	2300
nov2021_296_1_2.jpg	S.haematobium	1539	473
nov2021_296_1_2.jpg	S.haematobium	1541	578
nov2021_296_1_2.jpg	S.haematobium	1583	1377
nov2021_296_1_2.jpg	S.haematobium	1632	2300
nov2021_296_1_2.jpg	S.haematobium	1843	2134
nov2021_296_1_2.jpg	S.haematobium	1896	782
nov2021_296_1_2.jpg	S.haematobium	1942	1991
nov2021_296_1_2.jpg	S.haematobium	1948	1027
nov2021_296_1_2.jpg	S.haematobium	1968	310
nov2021_296_1_2.jpg	S.haematobium	2032	1199
nov2021_296_1_2.jpg	S.haematobium	2124	1222
nov2021_296_1_2.jpg	S.haematobium	2203	2243
nov2021_296_1_2.jpg	S.haematobium	2222	651
nov2021_296_1_2.jpg	S.haematobium	2224	112
nov2021_296_1_2.jpg	S.haematobium	2322	316
nov2021_296_1_2.jpg	S.haematobium	2331	2250
nov2021_296_1_2.jpg	S.haematobium	2377	321
nov2021_296_1_2.jpg	S.haematobium	2408	1421
nov2021_296_1_2.jpg	S.haematobium	2514	533
nov2021_296_1_2.jpg	S.haematobium	2652	721
nov2021_296_1_2.jpg	S.haematobium	2727	1927
nov2021_296_1_2.jpg	S.haematobium	2734	768
nov2021_296_1_2.jpg	S.haematobium	3236	1298
nov2021_296_1_2.jpg	S.haematobium	3289	187
nov2021_296_1_2.jpg	S.haematobium	3398	899
nov2021_296_2_0.jpg	S.haematobium	525	2558
nov2021_296_2_0.jpg	S.haematobium	642	2719
nov2021_296_2_0.jpg	S.haematobium	1410	2051
nov2021_296_2_0.jpg	S.haematobium	508	2812
nov2021_296_2_0.jpg	S.haematobium	1888	2712
nov2021_296_2_0.jpg	S.haematobium	3236	2476
nov2021_296_2_0.jpg	S.haematobium	3352	2136
nov2021_296_2_0.jpg	S.haematobium	1228	2900
nov2021_296_2_0.jpg	S.haematobium	2180	2977
nov2021_296_2_0.jpg	S.haematobium	2438	2247
nov2021_296_2_0.jpg	S.haematobium	3003	2831
nov2021_296_2_2.jpg	S.haematobium	521	2819
nov2021_296_2_2.jpg	S.haematobium	528	2560
nov2021_296_2_2.jpg	S.haematobium	643	2714
nov2021_296_2_2.jpg	S.haematobium	1408	2048
nov2021_296_2_2.jpg	S.haematobium	1240	2892
nov2021_296_2_2.jpg	S.haematobium	1878	2698
nov2021_296_2_2.jpg	S.haematobium	2183	2964
nov2021_296_2_2.jpg	S.haematobium	2442	2238
nov2021_296_2_2.jpg	S.haematobium	3005	2832
nov2021_296_2_2.jpg	S.haematobium	3239	2478
nov2021_296_2_2.jpg	S.haematobium	3342	2129
nov2021_299_0_0.jpg	S.haematobium	2856	1312
nov2021_299_0_2.jpg	S.haematobium	2852	1312
nov2021_299_1_0.jpg	S.haematobium	763	1557
nov2021_299_1_0.jpg	S.haematobium	1468	2360
nov2021_299_1_0.jpg	S.haematobium	1412	2844
nov2021_299_1_0.jpg	S.haematobium	1812	2436
nov2021_299_1_0.jpg	S.haematobium	1684	2844
nov2021_299_1_0.jpg	S.haematobium	2472	2484
nov2021_299_1_0.jpg	S.haematobium	2168	708
nov2021_299_1_0.jpg	S.haematobium	3172	292
nov2021_299_1_0.jpg	S.haematobium	3112	1088
nov2021_299_1_0.jpg	S.haematobium	2502	2559
nov2021_299_1_0.jpg	S.haematobium	2545	2816
nov2021_299_1_0.jpg	S.haematobium	3111	1872
nov2021_299_1_2.jpg	S.haematobium	2512	2579
nov2021_299_1_2.jpg	S.haematobium	724	1540
nov2021_299_1_2.jpg	S.haematobium	1452	2376
nov2021_299_1_2.jpg	S.haematobium	3148	1068
nov2021_299_1_2.jpg	S.haematobium	1396	2884
nov2021_299_1_2.jpg	S.haematobium	1684	2884
nov2021_299_1_2.jpg	S.haematobium	1808	2468
nov2021_299_1_2.jpg	S.haematobium	2508	2520
nov2021_299_1_2.jpg	S.haematobium	3188	252
nov2021_299_1_2.jpg	S.haematobium	2172	676
nov2021_299_1_2.jpg	S.haematobium	2558	2846
nov2021_299_1_2.jpg	S.haematobium	3152	1871
nov2021_305_1_0.jpg	S.haematobium	1840	2308
nov2021_305_1_2.jpg	S.haematobium	1848	2336
nov2021_314_1_0.jpg	S.haematobium	1486	1862
nov2021_314_1_0.jpg	S.haematobium	2132	2220
nov2021_314_1_0.jpg	S.haematobium	2140	2276
nov2021_314_1_2.jpg	S.haematobium	1482	1857
nov2021_314_1_2.jpg	S.haematobium	2127	2222
nov2021_314_1_2.jpg	S.haematobium	2141	2272
nov2021_322_1_0.jpg	S.haematobium	516	1792
nov2021_322_1_0.jpg	S.haematobium	560	2444
nov2021_322_1_0.jpg	S.haematobium	1808	2524
nov2021_322_1_0.jpg	S.haematobium	2176	2896
nov2021_322_1_2.jpg	S.haematobium	520	1792
nov2021_322_1_2.jpg	S.haematobium	564	2444
nov2021_322_1_2.jpg	S.haematobium	1812	2524
nov2021_322_1_2.jpg	S.haematobium	2192	2908
nov2021_329_1_0.jpg	S.haematobium	981	2292
nov2021_329_1_0.jpg	S.haematobium	748	268
nov2021_329_1_0.jpg	S.haematobium	708	584
nov2021_329_1_0.jpg	S.haematobium	988	744
nov2021_329_1_0.jpg	S.haematobium	892	884
nov2021_329_1_0.jpg	S.haematobium	1324	892
nov2021_329_1_0.jpg	S.haematobium	716	1796
nov2021_329_1_0.jpg	S.haematobium	2736	36
nov2021_329_1_0.jpg	S.haematobium	3140	84
nov2021_329_1_0.jpg	S.haematobium	3176	48
nov2021_329_1_0.jpg	S.haematobium	2086	1824
nov2021_329_1_0.jpg	S.haematobium	2102	2289
nov2021_329_1_0.jpg	S.haematobium	2288	2301
nov2021_329_1_0.jpg	S.haematobium	2550	2308
nov2021_329_1_0.jpg	S.haematobium	3154	1005
nov2021_329_1_0.jpg	S.haematobium	3265	1442
nov2021_329_1_2.jpg	S.haematobium	702	584
nov2021_329_1_2.jpg	S.haematobium	712	1787
nov2021_329_1_2.jpg	S.haematobium	762	272
nov2021_329_1_2.jpg	doubtful	903	889
nov2021_329_1_2.jpg	S.haematobium	979	2301
nov2021_329_1_2.jpg	doubtful	991	747
nov2021_329_1_2.jpg	S.haematobium	2740	36
nov2021_329_1_2.jpg	S.haematobium	3140	92
nov2021_329_1_2.jpg	S.haematobium	3184	60
nov2021_329_1_2.jpg	S.haematobium	1245	2112
nov2021_329_1_2.jpg	doubtful	1312	894
nov2021_329_1_2.jpg	doubtful	1487	446
nov2021_329_1_2.jpg	S.haematobium	2118	2289
nov2021_329_1_2.jpg	doubtful	2283	2409
nov2021_329_1_2.jpg	S.haematobium	2291	2308
nov2021_329_1_2.jpg	S.haematobium	2541	2318
nov2021_329_1_2.jpg	S.haematobium	3164	1003
nov2021_329_1_2.jpg	S.haematobium	3274	1433
nov2021_329_2_0.jpg	S.haematobium	448	1784
nov2021_329_2_0.jpg	S.haematobium	2131	1832
nov2021_329_2_0.jpg	S.haematobium	2698	2789
nov2021_329_2_0.jpg	S.haematobium	2888	2540
nov2021_329_2_0.jpg	S.haematobium	3079	2833
nov2021_329_2_0.jpg	S.haematobium	3133	2802
nov2021_329_2_0.jpg	S.haematobium	3305	1912
nov2021_329_2_2.jpg	S.haematobium	450	1788
nov2021_329_2_2.jpg	S.haematobium	2132	1834
nov2021_329_2_2.jpg	S.haematobium	2687	2791
nov2021_329_2_2.jpg	S.haematobium	2884	2542
nov2021_329_2_2.jpg	S.haematobium	3080	2836
nov2021_329_2_2.jpg	S.haematobium	3131	2798
nov2021_329_2_2.jpg	S.haematobium	3293	1916
nov2021_344_1_0.jpg	S.haematobium	1854	2271
nov2021_344_1_0.jpg	S.haematobium	2452	2250
nov2021_344_1_0.jpg	S.haematobium	2697	1316
nov2021_344_1_2.jpg	S.haematobium	1854	2280
nov2021_344_1_2.jpg	S.haematobium	2440	2248
nov2021_344_1_2.jpg	S.haematobium	2698	1316
nov2021_344_2_0.jpg	S.haematobium	2192	2984
nov2021_344_2_2.jpg	doubtful	2210	3004
nov2021_353_0_0.jpg	S.haematobium	628	1168
nov2021_353_0_2.jpg	S.haematobium	604	1156
nov2021_365_1_0.jpg	S.haematobium	250	1935
nov2021_365_1_0.jpg	S.haematobium	2138	2605
nov2021_365_1_0.jpg	S.haematobium	3102	2064
nov2021_365_1_0.jpg	S.haematobium	3138	2145
nov2021_365_1_0.jpg	S.haematobium	3232	2148
nov2021_365_1_2.jpg	doubtful	261	1942
nov2021_365_1_2.jpg	S.haematobium	1817	2178
nov2021_365_1_2.jpg	S.haematobium	2146	2602
nov2021_365_1_2.jpg	S.haematobium	2522	2178
nov2021_365_1_2.jpg	S.haematobium	2788	2179
nov2021_365_1_2.jpg	S.haematobium	3101	2067
nov2021_365_1_2.jpg	S.haematobium	3137	2146
nov2021_365_1_2.jpg	S.haematobium	3219	2148
nov2021_376_1_0.jpg	S.haematobium	1052	1894
nov2021_376_1_0.jpg	doubtful	1074	558
nov2021_376_1_0.jpg	S.haematobium	1341	1945
nov2021_376_1_0.jpg	S.haematobium	1344	751
nov2021_376_1_0.jpg	S.haematobium	1444	2147
nov2021_376_1_0.jpg	S.haematobium	548	2580
nov2021_376_1_0.jpg	S.haematobium	2300	2256
nov2021_376_1_0.jpg	S.haematobium	2588	2244
nov2021_376_1_0.jpg	S.haematobium	1489	2301
nov2021_376_1_0.jpg	S.haematobium	2188	1615
nov2021_376_1_0.jpg	S.haematobium	2294	2738
nov2021_376_1_0.jpg	S.haematobium	2302	2660
nov2021_376_1_0.jpg	S.haematobium	2340	1120
nov2021_376_1_0.jpg	S.haematobium	2812	2865
nov2021_376_1_0.jpg	S.haematobium	3032	836
nov2021_376_1_2.jpg	S.haematobium	527	2597
nov2021_376_1_2.jpg	S.haematobium	1029	1902
nov2021_376_1_2.jpg	doubtful	1069	512
nov2021_376_1_2.jpg	S.haematobium	1318	1945
nov2021_376_1_2.jpg	S.haematobium	1346	741
nov2021_376_1_2.jpg	S.haematobium	1425	2164
nov2021_376_1_2.jpg	S.haematobium	1479	2300
nov2021_376_1_2.jpg	S.haematobium	2189	1611
nov2021_376_1_2.jpg	S.haematobium	2292	2766
nov2021_376_1_2.jpg	S.haematobium	2305	2686
nov2021_376_1_2.jpg	S.haematobium	2313	2271
nov2021_376_1_2.jpg	S.haematobium	2358	1101
nov2021_376_1_2.jpg	S.haematobium	2792	2280
nov2021_376_1_2.jpg	S.haematobium	2825	2900
nov2021_376_1_2.jpg	S.haematobium	3058	820
nov2021_376_2_0.jpg	S.haematobium	1374	1533
nov2021_376_2_0.jpg	S.haematobium	1571	2792
nov2021_376_2_2.jpg	S.haematobium	1365	1530
nov2021_376_2_2.jpg	S.haematobium	1574	2796
nov2021_380_1_0.jpg	S.haematobium	434	1208
nov2021_380_1_0.jpg	S.haematobium	575	872
nov2021_380_1_0.jpg	S.haematobium	618	703
nov2021_380_1_0.jpg	S.haematobium	1108	495
nov2021_380_1_0.jpg	S.haematobium	1203	668
nov2021_380_1_0.jpg	S.haematobium	1408	2461
nov2021_380_1_0.jpg	S.haematobium	1442	2275
nov2021_380_1_0.jpg	S.haematobium	1575	1381
nov2021_380_1_0.jpg	S.haematobium	1602	1653
nov2021_380_1_0.jpg	S.haematobium	1641	1568
nov2021_380_1_0.jpg	S.haematobium	1712	2278
nov2021_380_1_0.jpg	S.haematobium	1759	556
nov2021_380_1_0.jpg	S.haematobium	1796	2253
nov2021_380_1_0.jpg	S.haematobium	2096	1542
nov2021_380_1_0.jpg	S.haematobium	2335	1076
nov2021_380_1_0.jpg	S.haematobium	2415	2244
nov2021_380_1_0.jpg	S.haematobium	2522	2305
nov2021_380_1_0.jpg	S.haematobium	2558	909
nov2021_380_1_0.jpg	S.haematobium	2651	1387
nov2021_380_1_0.jpg	S.haematobium	2788	1128
nov2021_380_1_0.jpg	doubtful	3057	2153
nov2021_380_1_0.jpg	S.haematobium	3150	636
nov2021_380_1_2.jpg	S.haematobium	410	1203
nov2021_380_1_2.jpg	S.haematobium	537	864
nov2021_380_1_2.jpg	S.haematobium	596	697
nov2021_380_1_2.jpg	S.haematobium	678	903
nov2021_380_1_2.jpg	S.haematobium	1084	468
nov2021_380_1_2.jpg	S.haematobium	1207	663
nov2021_380_1_2.jpg	S.haematobium	1394	2478
nov2021_380_1_2.jpg	S.haematobium	1435	2278
nov2021_380_1_2.jpg	S.haematobium	1561	1372
nov2021_380_1_2.jpg	S.haematobium	1592	1660
nov2021_380_1_2.jpg	S.haematobium	1644	1582
nov2021_380_1_2.jpg	S.haematobium	1712	2293
nov2021_380_1_2.jpg	S.haematobium	1769	532
nov2021_380_1_2.jpg	S.haematobium	1802	2269
nov2021_380_1_2.jpg	S.haematobium	2086	1538
nov2021_380_1_2.jpg	S.haematobium	2435	2259
nov2021_380_1_2.jpg	S.haematobium	2548	2317
nov2021_380_1_2.jpg	S.haematobium	2568	889
nov2021_380_1_2.jpg	S.haematobium	2658	1384
nov2021_380_1_2.jpg	S.haematobium	2803	1111
nov2021_380_1_2.jpg	S.haematobium	3184	626
nov2021_380_2_0.jpg	S.haematobium	256	1757
nov2021_380_2_0.jpg	S.haematobium	669	2842
nov2021_380_2_0.jpg	S.haematobium	1189	2678
nov2021_380_2_0.jpg	S.haematobium	1512	2412
nov2021_380_2_0.jpg	S.haematobium	1836	1062
nov2021_380_2_0.jpg	S.haematobium	1836	2788
nov2021_380_2_0.jpg	S.haematobium	2728	2464
nov2021_380_2_0.jpg	S.haematobium	3282	1576
nov2021_380_2_2.jpg	S.haematobium	229	1760
nov2021_380_2_2.jpg	S.haematobium	648	2835
nov2021_380_2_2.jpg	doubtful	807	2171
nov2021_380_2_2.jpg	S.haematobium	1490	2408
nov2021_380_2_2.jpg	S.haematobium	1816	1066
nov2021_380_2_2.jpg	S.haematobium	1832	2775
nov2021_380_2_2.jpg	S.haematobium	1168	2684
nov2021_380_2_2.jpg	S.haematobium	2706	2453
nov2021_380_2_2.jpg	S.haematobium	3262	1574
